# Supplementary material for: Methyl 2-[2-(benzyl­oxycarbonyl­amino)­propan-2-yl]-5-hy­droxy-6-meth­oxy­pyrimidine-4-carboxyl­ate
Source: Acta Crystallogr Sect E Struct Rep Online. 2011 Jan 8;67(Pt 2):o274. doi: 10.1107/S160053681005467X (PMC3051748; doi:10.1107/S160053681005467X)
Supplement: Supplementary file 2 [file e-67-0o274-Isup2.hkl]

# 
# h,k,l, Fc-squared, Fo-squared, sigma(Fo-squared) and status flag 
# 
data_I
_shelx_title ' asd46am in P2(1)/c (R.T.)' 
_shelx_refln_list_code          4 
_shelx_F_calc_maximum      245.82 
_exptl_crystal_F_000       792.00 
_reflns_d_resolution_high  0.7109 
 
loop_ 
 _symmetry_equiv_pos_as_xyz 
 'x, y, z' 
 '-x, y+1/2, -z+1/2' 
 '-x, -y, -z' 
 'x, -y-1/2, z-1/2' 
 
_cell_length_a    16.5226 
_cell_length_b     8.5717 
_cell_length_c    13.0944 
_cell_angle_alpha  90.000 
_cell_angle_beta   97.236 
_cell_angle_gamma  90.000 
 
_shelx_F_squared_multiplier     1.000 
 
loop_ 
 _refln_index_h 
 _refln_index_k 
 _refln_index_l 
 _refln_F_squared_calc 
 _refln_F_squared_meas 
 _refln_F_squared_sigma 
 _refln_observed_status 
   2   0   0     1190.11     1417.93     17.25 o 
   3   0   0     6884.11     6077.73     76.00 o 
   4   0   0      609.57      876.61      9.39 o 
   5   0   0    14837.07    14389.27    181.85 o 
   6   0   0      346.78      300.79      4.98 o 
   7   0   0      327.47      304.90      3.63 o 
   8   0   0       63.51       87.70      1.44 o 
   9   0   0      423.28      435.91      5.11 o 
  10   0   0       13.98       15.75      1.12 o 
  11   0   0        2.95        1.43      0.70 o 
  12   0   0      451.83      459.72      7.23 o 
  13   0   0       48.63       51.52      2.45 o 
  14   0   0       22.02       20.60      1.76 o 
  15   0   0      474.06      473.37      8.58 o 
  16   0   0       45.02       53.72      3.67 o 
  17   0   0       89.17      102.74      2.82 o 
  18   0   0        2.81        6.00      1.23 o 
  19   0   0       10.40       11.35      1.71 o 
  20   0   0        7.51       14.94      3.14 o 
  21   0   0       43.34       54.51      5.11 o 
  22   0   0      109.08      114.72      7.09 o 
  23   0   0       36.61       37.69      4.89 o 
   1   1   0     1448.06     1242.00     17.61 o 
   2   1   0     1335.68     1085.58     11.90 o 
   3   1   0    21326.13    17526.58    154.84 o 
   4   1   0       61.64       53.09      0.77 o 
   5   1   0     1755.37     1884.58     12.54 o 
   6   1   0      308.32      324.81      2.42 o 
   7   1   0     1035.35     1077.74      7.35 o 
   8   1   0      592.38      600.21      4.49 o 
   9   1   0       50.77       78.96      1.00 o 
  10   1   0      197.71      177.60      1.92 o 
  11   1   0       16.17       20.27      0.73 o 
  12   1   0      239.15      237.80      2.91 o 
  13   1   0       92.85       84.20      1.44 o 
  14   1   0       53.75       70.92      1.76 o 
  15   1   0        1.90        1.82      0.53 o 
  16   1   0        9.94        8.89      0.70 o 
  17   1   0       70.27       76.54      1.94 o 
  18   1   0        8.19        9.64      0.99 o 
  19   1   0       26.58       23.21      1.54 o 
  20   1   0       36.83       39.82      1.88 o 
  21   1   0        3.53        6.43      3.13 o 
  22   1   0       16.36       16.00      3.80 o 
   0   2   0     2902.88     2731.12     37.82 o 
   1   2   0     1675.72     1509.30     13.46 o 
   2   2   0       44.50       55.45      0.95 o 
   3   2   0        3.50        1.54      0.37 o 
   4   2   0     1758.33     1888.99     16.66 o 
   5   2   0     2166.61     2260.76     17.80 o 
   6   2   0      408.29      562.51      4.24 o 
   7   2   0      623.21      650.00      4.64 o 
   8   2   0      362.99      423.91      3.50 o 
   9   2   0        9.17        9.15      0.43 o 
  10   2   0        4.20        6.07      0.42 o 
  11   2   0        0.03        1.68      0.36 o 
  12   2   0      460.67      392.14      3.90 o 
  13   2   0     1151.22     1136.45      9.87 o 
  14   2   0      371.70      347.22      3.69 o 
  15   2   0        0.49       -0.45      0.54 o 
  16   2   0       38.53       47.73      1.32 o 
  17   2   0       56.45       56.14      1.69 o 
  18   2   0       59.36       51.08      2.36 o 
  19   2   0       68.83       71.61      3.31 o 
  20   2   0        4.23        1.15      1.50 o 
  21   2   0        1.20        3.47      1.59 o 
  22   2   0        0.16       -1.57      2.89 o 
   1   3   0      789.40      832.82      6.67 o 
   2   3   0      547.11      565.13      4.65 o 
   3   3   0      585.15      664.12      5.79 o 
   4   3   0     2698.55     2637.64     21.69 o 
   5   3   0      163.96      256.19      2.53 o 
   6   3   0      917.41     1084.04      8.78 o 
   7   3   0      116.07      128.14      1.48 o 
   8   3   0      199.00      178.28      1.93 o 
   9   3   0      365.51      389.76      4.19 o 
  10   3   0      220.60      234.83      2.78 o 
  11   3   0       83.34       76.25      1.39 o 
  12   3   0      906.91      861.30      8.33 o 
  13   3   0       95.25      102.39      1.80 o 
  14   3   0        2.96        0.34      0.54 o 
  15   3   0      555.48      499.95      7.05 o 
  16   3   0      109.75      110.41      4.56 o 
  17   3   0        8.10        6.80      1.16 o 
  18   3   0        4.03        1.49      1.35 o 
  19   3   0        0.12        0.77      1.32 o 
  20   3   0       37.86       56.41      3.47 o 
  21   3   0        0.91        5.53      2.19 o 
  22   3   0        5.53        6.65      3.36 o 
   0   4   0     3352.53     3195.64     36.31 o 
   1   4   0     2202.72     2278.36     17.23 o 
   2   4   0       10.98        3.33      0.43 o 
   3   4   0      308.34      306.67      2.80 o 
   4   4   0        0.00        2.48      0.26 o 
   5   4   0     1514.22     1578.61     13.30 o 
   6   4   0      805.72      867.55      8.81 o 
   7   4   0       98.09       89.85      1.46 o 
   8   4   0       68.76       91.05      1.74 o 
   9   4   0        5.62        5.00      0.57 o 
  10   4   0      384.59      354.37      4.65 o 
  11   4   0       10.76       19.72      1.43 o 
  12   4   0      117.95      108.00      2.21 o 
  13   4   0       76.39       69.82      1.98 o 
  14   4   0       11.27       14.78      1.65 o 
  15   4   0       33.79       33.15      1.92 o 
  16   4   0        5.84        8.05      1.34 o 
  17   4   0      104.57      105.31      3.92 o 
  18   4   0       17.06       18.34      5.13 o 
  19   4   0       30.39       41.74      3.74 o 
  20   4   0       17.00       24.16      3.79 o 
  21   4   0        7.58        7.32      1.98 o 
   1   5   0       26.03       38.16      0.74 o 
   2   5   0      526.93      614.51      5.77 o 
   3   5   0        0.78        1.09      0.31 o 
   4   5   0       21.12       27.98      0.72 o 
   5   5   0      212.07      220.18      3.12 o 
   6   5   0      109.98      122.82      4.55 o 
   7   5   0       30.79       33.83      1.24 o 
   8   5   0      790.39      663.80      7.79 o 
   9   5   0      291.50      292.01      4.09 o 
  10   5   0      117.86      110.92      2.23 o 
  11   5   0       76.98       74.70      1.84 o 
  12   5   0      137.72      114.27      2.39 o 
  13   5   0      128.92      108.81      2.56 o 
  14   5   0       17.95       12.08      2.35 o 
  15   5   0       25.19       17.75      1.49 o 
  16   5   0        0.90        0.76      1.84 o 
  17   5   0       11.13       13.37      1.99 o 
  18   5   0       15.43       13.31      4.46 o 
  19   5   0        3.35        3.89      1.75 o 
  20   5   0       12.72        8.67      2.05 o 
   0   6   0       34.47       28.09      1.26 o 
   1   6   0      658.04      690.57      7.09 o 
   2   6   0     1418.03     1446.51     14.01 o 
   3   6   0        2.01        4.69      0.40 o 
   4   6   0      329.50      307.12      4.13 o 
   5   6   0      185.28      171.17      2.76 o 
   6   6   0      127.49      114.35      2.20 o 
   7   6   0      554.02      586.62      7.10 o 
   8   6   0      424.52      393.72      5.71 o 
   9   6   0       15.36       11.00      1.03 o 
  10   6   0      211.34      213.89      5.06 o 
  11   6   0        0.33       -0.36      0.71 o 
  12   6   0       13.70       12.51      1.27 o 
  13   6   0       27.75       25.39      1.75 o 
  14   6   0        2.83        1.89      0.98 o 
  15   6   0       14.71       14.21      1.48 o 
  16   6   0       13.30       15.91      2.11 o 
  17   6   0       49.26       43.50      3.07 o 
  18   6   0       17.47       23.98      2.65 o 
  19   6   0       11.72       16.95      2.47 o 
  20   6   0        4.82        5.61      2.00 o 
   1   7   0      253.94      218.83      3.28 o 
   2   7   0       24.31       21.13      1.05 o 
   3   7   0      140.64      150.85      2.65 o 
   4   7   0     1208.29     1162.17     12.91 o 
   5   7   0     1720.26     1624.21     17.54 o 
   6   7   0      103.85       96.78      2.15 o 
   7   7   0      127.34      121.65      2.65 o 
   8   7   0       68.88       67.57      1.99 o 
   9   7   0       14.57       14.35      1.30 o 
  10   7   0        5.43        7.95      1.13 o 
  11   7   0        2.73        2.12      0.89 o 
  12   7   0        7.77        9.70      1.38 o 
  13   7   0       21.06       22.17      3.82 o 
  14   7   0        0.16        1.23      1.00 o 
  15   7   0       10.63       12.56      2.31 o 
  16   7   0       24.51       39.92      3.00 o 
  17   7   0      144.52      170.47      5.73 o 
  18   7   0        0.01        1.33      1.82 o 
   0   8   0        0.05        0.11      1.30 o 
   1   8   0        0.04        0.17      1.99 o 
   2   8   0       25.62       25.75      1.89 o 
   3   8   0       89.21       89.25      3.13 o 
   4   8   0      123.41      103.67      2.85 o 
   5   8   0        6.01       10.61      1.64 o 
   6   8   0        3.30        1.71      0.87 o 
   7   8   0       15.48       17.34      1.43 o 
   8   8   0        1.18        3.61      0.97 o 
   9   8   0       18.04       18.79      1.53 o 
  10   8   0       16.99       12.00      1.35 o 
  11   8   0        6.43        7.37      1.22 o 
  12   8   0        1.29        2.57      1.06 o 
  13   8   0        1.77        0.96      1.06 o 
  14   8   0        0.79       -1.30      1.47 o 
  15   8   0       20.39       22.29      3.41 o 
  16   8   0        0.01       -0.87      1.61 o 
  17   8   0       16.16       13.82      2.45 o 
   1   9   0       78.47       70.78      5.33 o 
   2   9   0        2.68        0.79      1.13 o 
   3   9   0        2.19       -0.11      1.20 o 
   4   9   0        0.75        0.16      1.51 o 
   5   9   0       13.26        8.72      2.25 o 
   6   9   0       44.16       34.74      2.33 o 
   7   9   0        2.38        2.48      0.99 o 
   8   9   0       29.77       27.23      1.85 o 
   9   9   0        5.50        5.10      1.43 o 
  10   9   0       28.33       30.38      2.03 o 
  11   9   0       18.23       16.37      1.67 o 
  12   9   0       16.12       19.19      1.80 o 
  13   9   0       97.49      117.14      4.72 o 
  14   9   0       65.12       59.97      3.60 o 
  15   9   0       22.99       24.18      2.81 o 
   0  10   0      112.74      105.61      5.30 o 
   1  10   0       15.16       15.91      1.87 o 
   2  10   0        1.30        2.53      1.20 o 
   3  10   0        1.27        1.32      1.32 o 
   4  10   0       49.96       53.15      3.62 o 
   5  10   0       30.34       40.71      4.50 o 
   6  10   0        0.05       -0.95      1.10 o 
   7  10   0       12.19       10.04      1.65 o 
   8  10   0       29.45       28.35      2.39 o 
   9  10   0       16.27       25.55      2.30 o 
  10  10   0       25.18       29.62      2.12 o 
  11  10   0       40.67       40.16      2.44 o 
  12  10   0        5.88        8.02      2.02 o 
   1  11   0       18.22       22.11      2.23 o 
   2  11   0       23.80       28.96      2.56 o 
   3  11   0       22.24       21.26      2.15 o 
   4  11   0        0.00        1.28      1.29 o 
   5  11   0       17.22       18.07      2.06 o 
   6  11   0        1.32        1.14      2.94 o 
   7  11   0        3.64        4.87      1.46 o 
   8  11   0        7.51       10.18      3.75 o 
   9  11   0        0.12       -0.28      1.20 o 
   0  12   0       24.44       17.77      3.11 o 
   1  12   0       22.12       28.81      3.68 o 
   2  12   0       30.93       31.21      6.39 o 
 -23   1   1        0.33       -4.11      2.56 o 
 -22   1   1        0.59       -4.77      2.38 o 
 -21   1   1        2.81        4.24      2.73 o 
 -20   1   1        4.05        2.58      1.75 o 
 -19   1   1        1.80        1.81      1.11 o 
 -18   1   1       60.74       66.66      3.17 o 
 -17   1   1       31.38       32.99      1.15 o 
 -16   1   1       35.02       45.48      1.16 o 
 -15   1   1      635.04      625.98      5.91 o 
 -14   1   1      419.37      388.03      3.95 o 
 -13   1   1       50.84       42.65      0.96 o 
 -12   1   1       67.18       82.58      1.18 o 
 -11   1   1      482.58      512.57      4.03 o 
 -10   1   1       35.71       26.74      0.88 o 
  -9   1   1      286.39      389.00      3.09 o 
  -8   1   1     1456.66     1657.17     11.63 o 
  -7   1   1      854.24      891.87      6.16 o 
  -6   1   1      996.91      985.08      7.85 o 
  -5   1   1     2137.94     2020.86     25.84 o 
  -4   1   1      764.67      896.56      7.74 o 
  -3   1   1      476.40      591.39      5.60 o 
  -2   1   1     6757.38     6592.10     71.64 o 
  -1   1   1       22.49       24.34      0.49 o 
   0   1   1    12622.00    11235.62    439.14 o 
   1   1   1      348.32      268.38      3.58 o 
   2   1   1      431.08      433.52      4.54 o 
   3   1   1     2596.83     2723.93     29.75 o 
   4   1   1      721.85      676.38      5.29 o 
   5   1   1     1104.01     1181.75      8.72 o 
   6   1   1      144.24      202.92      1.66 o 
   7   1   1      686.90      701.86      5.18 o 
   8   1   1       15.60       12.99      0.44 o 
   9   1   1      361.40      320.83      2.84 o 
  10   1   1        8.59       10.71      0.52 o 
  11   1   1        1.06        2.77      0.76 o 
  12   1   1      735.13      737.13      7.07 o 
  13   1   1     1070.08     1026.25      9.03 o 
  14   1   1      312.48      312.69      3.45 o 
  15   1   1       69.35       63.32      1.37 o 
  16   1   1       76.59       76.82      1.93 o 
  17   1   1      147.21      138.03      2.65 o 
  18   1   1        2.92        4.52      0.82 o 
  19   1   1        8.18        9.26      0.92 o 
  20   1   1       41.93       41.54      1.62 o 
  21   1   1        3.37        3.10      1.24 o 
  22   1   1       91.50      111.07      7.19 o 
 -22   2   1        2.03       -1.21      2.94 o 
 -21   2   1       12.66        7.97      3.35 o 
 -20   2   1       17.14       19.46      3.73 o 
 -19   2   1        0.11        2.20      1.34 o 
 -18   2   1        2.34        1.96      1.21 o 
 -17   2   1       40.29       43.37      1.83 o 
 -16   2   1      123.02      122.85      1.89 o 
 -15   2   1       62.30       49.92      1.28 o 
 -14   2   1        4.73        4.53      0.54 o 
 -13   2   1       28.10       31.67      0.92 o 
 -12   2   1       26.05       18.52      0.66 o 
 -11   2   1      288.41      300.43      2.69 o 
 -10   2   1      234.71      274.89      2.37 o 
  -9   2   1      498.34      618.40      4.50 o 
  -8   2   1     2765.93     2772.95     18.51 o 
  -7   2   1     1692.57     1918.11     14.30 o 
  -6   2   1      570.77      637.61      4.79 o 
  -5   2   1      215.81      209.86      1.85 o 
  -4   2   1     3188.25     3306.88     27.60 o 
  -3   2   1      839.62      918.03      8.37 o 
  -2   2   1     2459.78     2409.84     21.32 o 
  -1   2   1      787.73      772.51      7.53 o 
   0   2   1      131.05      111.93      1.32 o 
   1   2   1      431.90      378.72      3.32 o 
   2   2   1     5626.09     5827.03     55.59 o 
   3   2   1       66.82       41.65      0.66 o 
   4   2   1      658.37      592.42      4.91 o 
   5   2   1      519.19      663.28      5.50 o 
   6   2   1       45.66       53.37      0.78 o 
   7   2   1        2.64        2.58      0.28 o 
   8   2   1      826.87      978.45      7.21 o 
   9   2   1      173.32      210.56      2.15 o 
  10   2   1      278.77      247.77      2.81 o 
  11   2   1       19.78       31.82      0.86 o 
  12   2   1       76.16       78.95      1.38 o 
  13   2   1        8.36        5.15      0.58 o 
  14   2   1      329.65      311.09      3.44 o 
  15   2   1       53.92       37.02      1.12 o 
  16   2   1        0.46        0.02      0.67 o 
  17   2   1       35.19       29.52      1.48 o 
  18   2   1        5.47        4.75      0.94 o 
  19   2   1        1.57        2.69      0.93 o 
  20   2   1       35.08       40.52      3.28 o 
  21   2   1        1.78        1.05      3.49 o 
  22   2   1        0.83        2.19      1.23 o 
 -22   3   1        0.34        0.66      2.65 o 
 -21   3   1        4.01        1.01      2.63 o 
 -20   3   1        0.03        0.21      1.44 o 
 -19   3   1        0.37       -0.94      1.37 o 
 -18   3   1        0.30       -1.34      1.12 o 
 -17   3   1        2.25        2.69      1.26 o 
 -16   3   1       15.34       11.02      1.15 o 
 -15   3   1       41.94       46.02      1.47 o 
 -14   3   1       93.91       77.05      1.59 o 
 -13   3   1      119.81      108.84      2.03 o 
 -12   3   1       86.92       70.60      1.38 o 
 -11   3   1       37.67       49.43      1.22 o 
 -10   3   1      259.31      295.39      2.70 o 
  -9   3   1      247.44      254.00      2.70 o 
  -8   3   1        7.20        5.50      0.36 o 
  -7   3   1      772.84      757.12      5.98 o 
  -6   3   1        0.77       13.52      0.44 o 
  -5   3   1     4975.47     5007.60     36.76 o 
  -4   3   1     1528.19     1624.50     13.54 o 
  -3   3   1      383.30      399.89      3.65 o 
  -2   3   1     1185.86     1207.28     10.01 o 
  -1   3   1        5.73        1.16      0.22 o 
   0   3   1      810.58      782.54      6.28 o 
   1   3   1      336.57      298.93      3.32 o 
   2   3   1      813.95      808.93      7.46 o 
   3   3   1     1207.80     1212.47     10.33 o 
   4   3   1        0.05        0.49      0.25 o 
   5   3   1     1077.87     1082.06      8.80 o 
   6   3   1       93.49      125.50      1.68 o 
   7   3   1     1043.96     1162.48      9.71 o 
   8   3   1       59.04       55.37      1.00 o 
   9   3   1      177.33      210.55      2.53 o 
  10   3   1        8.97        9.77      0.58 o 
  11   3   1       16.77       19.04      0.79 o 
  12   3   1      126.06      130.43      2.02 o 
  13   3   1      315.75      306.19      4.00 o 
  14   3   1      261.36      233.71      3.64 o 
  15   3   1       78.21       66.68      2.39 o 
  16   3   1      194.87      170.57      3.86 o 
  17   3   1       56.21       57.13      2.39 o 
  18   3   1        8.86       10.14      1.37 o 
  19   3   1        8.02       11.74      3.04 o 
  20   3   1       17.24       16.19      2.18 o 
  21   3   1       10.51       12.93      3.13 o 
  22   3   1       17.23       29.25      2.90 o 
 -21   4   1       13.23       15.36      2.25 o 
 -20   4   1       88.19      102.13      5.39 o 
 -19   4   1       38.64       42.30      5.80 o 
 -18   4   1       17.71       20.97      2.23 o 
 -17   4   1       24.59       20.30      2.14 o 
 -16   4   1       17.40       15.85      4.99 o 
 -15   4   1       54.52       51.92      1.77 o 
 -14   4   1       19.59       18.50      1.10 o 
 -13   4   1       31.94       28.40      1.23 o 
 -12   4   1       68.21       45.19      1.41 o 
 -11   4   1        1.65        1.93      0.57 o 
 -10   4   1      417.39      386.09      4.91 o 
  -9   4   1       14.18        8.59      0.47 o 
  -8   4   1      185.52      158.23      1.89 o 
  -7   4   1       23.78       20.86      0.70 o 
  -6   4   1      181.48      160.90      2.95 o 
  -5   4   1       16.16       17.27      0.69 o 
  -4   4   1      487.52      468.13      7.01 o 
  -3   4   1      404.02      428.16      4.19 o 
  -2   4   1      989.44     1015.12      8.69 o 
  -1   4   1      921.38     1008.02     10.98 o 
   0   4   1     4245.49     4525.29     36.94 o 
   1   4   1      862.53      901.24      7.77 o 
   2   4   1      236.16      288.89      2.88 o 
   3   4   1      227.47      233.82      2.66 o 
   4   4   1      409.10      518.73      5.25 o 
   5   4   1       57.22       60.39      1.07 o 
   6   4   1       12.00       10.10      0.59 o 
   7   4   1      542.00      549.11      6.44 o 
   8   4   1        0.37        1.03      0.35 o 
   9   4   1       20.08       24.82      1.63 o 
  10   4   1        4.61        3.53      0.60 o 
  11   4   1        2.18        0.47      0.53 o 
  12   4   1        8.62       11.19      0.83 o 
  13   4   1        0.35       -0.46      0.55 o 
  14   4   1       21.69       13.66      1.36 o 
  15   4   1       45.76       45.73      2.67 o 
  16   4   1        0.31        0.99      0.96 o 
  17   4   1       26.51       28.09      2.59 o 
  18   4   1       34.55       38.89      3.37 o 
  19   4   1       64.70       42.61      4.84 o 
  20   4   1       64.80       70.36      3.71 o 
  21   4   1        5.23        7.71      2.03 o 
 -21   5   1        0.16        0.25      1.54 o 
 -20   5   1        0.00       -1.74      2.61 o 
 -19   5   1        0.01       -1.27      1.33 o 
 -18   5   1        5.68        6.36      1.67 o 
 -17   5   1       46.02       56.01      3.08 o 
 -16   5   1        0.19       -1.72      1.01 o 
 -15   5   1        0.14        1.08      1.27 o 
 -14   5   1        0.41        0.23      0.69 o 
 -13   5   1        4.31       13.36      1.11 o 
 -12   5   1        6.24        2.12      0.68 o 
 -11   5   1       36.92       26.39      1.20 o 
 -10   5   1      147.43      127.36      2.39 o 
  -9   5   1      197.30      185.14      2.92 o 
  -8   5   1      117.26      127.20      2.27 o 
  -7   5   1       68.75       71.81      1.71 o 
  -6   5   1        8.52        7.69      0.62 o 
  -5   5   1        3.50        5.73      0.53 o 
  -4   5   1       11.84        3.34      0.52 o 
  -3   5   1      137.09      157.54      1.96 o 
  -2   5   1        0.02        0.04      0.26 o 
  -1   5   1      120.31      133.81      1.74 o 
   0   5   1      594.76      594.81      5.77 o 
   1   5   1       89.56      117.42      1.69 o 
   2   5   1        5.86        3.00      0.43 o 
   3   5   1      196.02      235.08      3.21 o 
   4   5   1      979.99     1010.94     11.05 o 
   5   5   1        4.05        5.61      0.57 o 
   6   5   1       60.05       43.73      1.28 o 
   7   5   1      319.46      307.62      4.16 o 
   8   5   1      615.17      575.66      6.94 o 
   9   5   1      387.67      374.58      5.47 o 
  10   5   1       65.18       72.56      2.02 o 
  11   5   1       34.45       27.57      1.41 o 
  12   5   1        6.29        6.68      0.97 o 
  13   5   1       51.99       48.85      2.12 o 
  14   5   1       40.23       42.98      2.05 o 
  15   5   1       28.69       31.00      1.91 o 
  16   5   1        0.73        2.03      1.77 o 
  17   5   1        4.79        6.25      1.28 o 
  18   5   1        0.09       -2.40      1.21 o 
  19   5   1        5.76        7.96      1.89 o 
  20   5   1       12.05       20.07      2.59 o 
 -20   6   1        4.35        4.52      1.93 o 
 -19   6   1       20.01       26.15      2.69 o 
 -18   6   1        3.09        4.06      1.79 o 
 -17   6   1       18.65       19.63      3.02 o 
 -16   6   1       12.89       12.21      1.95 o 
 -15   6   1       84.61       86.69      3.67 o 
 -14   6   1        1.74       -0.12      1.28 o 
 -13   6   1       69.18       55.27      2.22 o 
 -12   6   1        9.09        6.74      1.53 o 
 -11   6   1      303.92      297.33      4.77 o 
 -10   6   1      996.93      987.00     11.26 o 
  -9   6   1      215.90      222.80      3.50 o 
  -8   6   1        5.36        2.56      0.76 o 
  -7   6   1      118.51      113.76      2.23 o 
  -6   6   1       21.79       20.87      1.58 o 
  -5   6   1       18.63       17.43      1.16 o 
  -4   6   1      340.42      323.63      4.27 o 
  -3   6   1       28.73       25.35      1.03 o 
  -2   6   1      189.91      189.13      2.83 o 
  -1   6   1       54.66       64.39      1.31 o 
   0   6   1       69.19       65.30      1.30 o 
   1   6   1       49.22       50.88      1.33 o 
   2   6   1      184.74      166.14      3.07 o 
   3   6   1        1.92        2.17      0.52 o 
   4   6   1      336.34      338.95      4.68 o 
   5   6   1      977.98      895.45     10.14 o 
   6   6   1      446.50      426.05      5.47 o 
   7   6   1        1.06        0.77      0.76 o 
   8   6   1      101.01      111.15      2.29 o 
   9   6   1      180.81      188.19      6.38 o 
  10   6   1       20.62       32.82      2.10 o 
  11   6   1        7.56       13.06      1.29 o 
  12   6   1        2.16        5.18      1.10 o 
  13   6   1       40.49       38.24      2.10 o 
  14   6   1       11.31       14.64      1.51 o 
  15   6   1       30.87       30.99      2.02 o 
  16   6   1        0.12        0.79      1.07 o 
  17   6   1       35.64       37.99      3.11 o 
  18   6   1        1.30        0.29      1.69 o 
  19   6   1        0.03       -2.33      1.82 o 
 -18   7   1       11.86       17.71      2.52 o 
 -17   7   1        1.82        1.70      1.74 o 
 -16   7   1       11.32       16.68      5.96 o 
 -15   7   1        0.45        0.65      1.39 o 
 -14   7   1        0.02       -1.07      1.16 o 
 -13   7   1        3.55        3.88      1.36 o 
 -12   7   1        5.57        4.08      1.06 o 
 -11   7   1       16.62       13.49      1.30 o 
 -10   7   1       31.89       34.84      1.79 o 
  -9   7   1        6.12        8.07      0.92 o 
  -8   7   1       26.57       32.23      1.48 o 
  -7   7   1       16.39       10.84      0.99 o 
  -6   7   1      260.41      239.39      3.99 o 
  -5   7   1      376.74      371.44      5.00 o 
  -4   7   1      910.55      908.54     10.35 o 
  -3   7   1      320.66      275.91      3.93 o 
  -2   7   1       10.46       15.21      0.94 o 
  -1   7   1      141.67      128.33      2.67 o 
   0   7   1        0.65        0.79      0.58 o 
   1   7   1      190.13      181.71      3.52 o 
   2   7   1       33.17       22.99      1.56 o 
   3   7   1      244.34      222.69      3.44 o 
   4   7   1      255.38      241.27      3.67 o 
   5   7   1      611.70      584.14      7.21 o 
   6   7   1      321.66      284.89      4.20 o 
   7   7   1      102.50       94.68      2.38 o 
   8   7   1        9.80       10.44      1.15 o 
   9   7   1        8.62        7.80      1.12 o 
  10   7   1       33.33       35.60      1.85 o 
  11   7   1       19.64       13.50      2.06 o 
  12   7   1       24.84       25.79      1.81 o 
  13   7   1        3.60        2.59      1.04 o 
  14   7   1       17.90       28.85      2.00 o 
  15   7   1       21.36       24.02      2.28 o 
  16   7   1       34.32       30.72      2.80 o 
  17   7   1       31.17       37.16      5.14 o 
  18   7   1        0.74       -0.58      1.71 o 
 -17   8   1        1.84        5.68      1.96 o 
 -16   8   1        6.44       13.60      2.31 o 
 -15   8   1        0.59        1.47      1.61 o 
 -14   8   1        5.60        6.99      1.80 o 
 -13   8   1        0.24        0.87      1.57 o 
 -12   8   1       23.86       25.01      1.79 o 
 -11   8   1        5.33        8.35      1.32 o 
 -10   8   1        0.45        1.05      0.93 o 
  -9   8   1        2.92        2.23      0.92 o 
  -8   8   1       47.09       38.29      1.94 o 
  -7   8   1      112.07      116.63      3.33 o 
  -6   8   1        8.44        9.41      1.14 o 
  -5   8   1       70.02       73.06      2.39 o 
  -4   8   1        0.11        1.81      1.05 o 
  -3   8   1      275.09      250.13      5.69 o 
  -2   8   1      150.16      136.07      6.63 o 
  -1   8   1        6.43        3.33      1.37 o 
   0   8   1      264.20      262.27      5.83 o 
   1   8   1       74.40       63.27      3.42 o 
   2   8   1      101.75       83.96      3.98 o 
   3   8   1      245.06      222.83      4.38 o 
   4   8   1       25.84       23.37      1.56 o 
   5   8   1       11.10        9.00      1.15 o 
   6   8   1        0.20        0.55      0.80 o 
   7   8   1       13.01        9.45      1.21 o 
   8   8   1        3.57        3.09      1.01 o 
   9   8   1       19.04       18.01      1.54 o 
  10   8   1        2.96        2.69      1.46 o 
  11   8   1        1.27       -0.89      0.86 o 
  12   8   1        9.67        4.88      1.21 o 
  13   8   1       14.34       13.86      1.85 o 
  14   8   1        9.17       16.40      2.51 o 
  15   8   1        8.38        6.64      1.96 o 
  16   8   1        2.80        3.11      1.77 o 
  17   8   1      187.98      218.75      6.81 o 
 -15   9   1        1.01       -0.84      1.46 o 
 -14   9   1       13.29       16.27      5.59 o 
 -13   9   1       18.05       26.34      2.64 o 
 -12   9   1       51.39       48.14      4.29 o 
 -11   9   1      145.83      150.85      3.91 o 
 -10   9   1       89.17      100.15      4.08 o 
  -9   9   1       41.05       48.91      3.64 o 
  -8   9   1       70.82       83.34      4.18 o 
  -7   9   1        0.28        0.34      1.04 o 
  -6   9   1       41.27       38.61      2.92 o 
  -5   9   1        0.57        0.65      1.09 o 
  -4   9   1      135.87      123.69      3.92 o 
  -3   9   1      398.91      407.88      8.99 o 
  -2   9   1        0.40        2.51      1.19 o 
  -1   9   1        0.02       -0.04      1.20 o 
   0   9   1       19.71       15.31      1.70 o 
   1   9   1      171.59      173.13      4.72 o 
   2   9   1       14.40       11.10      1.54 o 
   3   9   1        3.27        1.86      1.10 o 
   4   9   1        8.36        3.69      1.16 o 
   5   9   1        8.47        5.97      1.27 o 
   6   9   1        1.99        3.71      1.20 o 
   7   9   1       39.32       45.27      3.64 o 
   8   9   1      114.25      127.23      3.49 o 
   9   9   1        9.58        6.73      1.25 o 
  10   9   1       14.72       15.44      2.44 o 
  11   9   1       68.56       68.83      3.40 o 
  12   9   1        0.48        3.08      1.21 o 
  13   9   1       16.06       16.77      1.79 o 
  14   9   1        4.51        5.41      2.11 o 
  15   9   1        0.18       -0.72      1.63 o 
 -12  10   1        4.08        2.96      2.54 o 
 -11  10   1       26.05       28.85      2.77 o 
 -10  10   1       55.15       65.70      3.24 o 
  -9  10   1        4.53        3.39      2.08 o 
  -8  10   1        2.54        4.00      3.36 o 
  -7  10   1        0.02        0.63      1.84 o 
  -6  10   1        9.48       13.44      1.76 o 
  -5  10   1       39.12       43.01      2.51 o 
  -4  10   1       16.50       13.60      2.00 o 
  -3  10   1       19.91       24.45      3.02 o 
  -2  10   1        2.30        1.20      1.18 o 
  -1  10   1       39.03       54.46      2.89 o 
   0  10   1        0.47       -0.67      1.02 o 
   1  10   1       46.29       42.86      2.68 o 
   2  10   1       43.83       48.54      2.64 o 
   3  10   1        4.15        1.10      1.98 o 
   4  10   1        0.03        0.98      1.18 o 
   5  10   1        1.50        3.01      1.27 o 
   6  10   1        0.45        2.19      1.21 o 
   7  10   1        0.84       -0.43      1.09 o 
   8  10   1       11.99       17.70      1.99 o 
   9  10   1       42.95       44.19      2.91 o 
  10  10   1       57.25       68.55      4.43 o 
  11  10   1       37.88       47.27      2.52 o 
  12  10   1        5.18        7.07      1.47 o 
  -9  11   1        0.30        0.61      1.31 o 
  -8  11   1        0.03       -0.37      1.26 o 
  -7  11   1        1.92        3.03      2.53 o 
  -6  11   1        2.24        0.92      1.26 o 
  -5  11   1        0.31       -0.18      1.43 o 
  -4  11   1        9.53        9.02      2.28 o 
  -3  11   1       17.92       18.48      2.17 o 
  -2  11   1        9.14        7.87      1.63 o 
  -1  11   1        3.96        3.42      1.39 o 
   0  11   1        8.09        5.79      1.46 o 
   1  11   1        2.26        6.13      1.54 o 
   2  11   1       17.43       17.14      2.05 o 
   3  11   1       12.36       15.27      2.00 o 
   4  11   1       31.59       31.96      2.59 o 
   5  11   1       42.61       46.78      2.93 o 
   6  11   1        0.36        0.18      1.33 o 
   7  11   1       17.06       21.24      2.23 o 
   8  11   1        0.47        1.41      1.36 o 
   9  11   1        1.86        2.59      1.42 o 
  -2  12   1        1.00        2.53      1.51 o 
  -1  12   1        1.47       -0.58      1.38 o 
   0  12   1        8.13        8.15      1.75 o 
   1  12   1       22.25       24.45      2.45 o 
 -23   0   2       41.81       39.48      5.02 o 
 -22   0   2       20.98       20.22      3.90 o 
 -21   0   2       48.03       46.77      4.96 o 
 -20   0   2        0.09       -2.30      2.23 o 
 -19   0   2        0.62       -0.27      2.22 o 
 -18   0   2       12.70       21.32      3.21 o 
 -17   0   2       37.13       45.19      2.65 o 
 -16   0   2      142.96      150.53      2.85 o 
 -15   0   2      269.25      271.08      5.00 o 
 -14   0   2      518.33      470.31     13.30 o 
 -13   0   2       24.48       25.12      1.11 o 
 -12   0   2      276.88      252.31      3.42 o 
 -11   0   2       45.30       37.44      1.03 o 
 -10   0   2     1783.03     1810.28     19.08 o 
  -9   0   2       13.21       13.28      0.79 o 
  -8   0   2     1691.97     1844.05     21.57 o 
  -7   0   2      475.48      445.88      6.01 o 
  -6   0   2     1860.23     1994.52     27.84 o 
  -5   0   2       46.43       46.35      1.32 o 
  -4   0   2    16404.53    13494.59    438.97 o 
  -3   0   2     1159.95     1032.25     23.64 o 
  -2   0   2     9600.08     8946.52    157.19 o 
  -1   0   2        1.80       -0.64      0.32 o 
   0   0   2     2598.31     2351.35     44.98 o 
   1   0   2     3384.39     3409.27     52.53 o 
   2   0   2      769.45      712.33      8.72 o 
   3   0   2     1694.51     1764.72     20.53 o 
   4   0   2     1799.63     1888.68     22.02 o 
   5   0   2     7584.33     7031.13    162.46 o 
   6   0   2      170.42      198.40      3.34 o 
   7   0   2      640.42      699.69      8.53 o 
   8   0   2      798.24      908.71     13.74 o 
   9   0   2      490.59      500.16      8.16 o 
  10   0   2      964.35      966.20     14.10 o 
  11   0   2      329.96      345.34      4.92 o 
  12   0   2      191.93      213.40      3.79 o 
  13   0   2       65.50       66.32      2.34 o 
  14   0   2       44.43       34.41      1.69 o 
  15   0   2      186.41      187.65      3.47 o 
  16   0   2        0.03       -0.37      1.03 o 
  17   0   2       38.54       40.18      1.95 o 
  18   0   2       49.10       42.72      2.02 o 
  19   0   2       40.49       39.33      4.03 o 
  20   0   2       82.87       94.95      5.71 o 
  21   0   2       12.90       15.22      2.56 o 
  22   0   2       65.49       68.04      2.83 o 
 -23   1   2        6.09        4.33      3.24 o 
 -22   1   2       49.10       54.10      5.67 o 
 -21   1   2        7.83       14.37      2.52 o 
 -20   1   2       53.22       68.24      3.84 o 
 -19   1   2       41.95       46.31      4.03 o 
 -18   1   2        5.85        3.23      1.63 o 
 -17   1   2       54.87       55.40      1.59 o 
 -16   1   2      149.36      153.37      2.57 o 
 -15   1   2      846.86      808.81      7.30 o 
 -14   1   2     1121.30     1111.67      9.06 o 
 -13   1   2      774.82      789.31      6.25 o 
 -12   1   2      168.55      162.53      1.65 o 
 -11   1   2       17.15       25.53      0.60 o 
 -10   1   2       28.49       28.41      0.56 o 
  -9   1   2     2866.23     2996.48     20.85 o 
  -8   1   2      501.97      647.39      4.80 o 
  -7   1   2      793.26      862.54      7.49 o 
  -6   1   2     1046.01     1061.77      9.72 o 
  -5   1   2       62.22       60.82      0.85 o 
  -4   1   2       65.68       49.19      0.77 o 
  -3   1   2     9412.64     8952.39     83.06 o 
  -2   1   2     7323.88     6906.28     67.84 o 
  -1   1   2    11458.53    10873.44    144.45 o 
   0   1   2     2357.22     2475.36     24.77 o 
   1   1   2       31.63       40.07      0.71 o 
   2   1   2     2864.19     2853.94     37.09 o 
   3   1   2     5468.55     5564.25     45.39 o 
   4   1   2      365.60      241.45      2.28 o 
   5   1   2      403.31      435.89      3.68 o 
   6   1   2      183.93      204.01      1.99 o 
   7   1   2     5590.83     5751.25     41.34 o 
   8   1   2       89.57      142.79      1.48 o 
   9   1   2      807.91      883.55      7.12 o 
  10   1   2      870.21      826.48      6.77 o 
  11   1   2       46.13       56.57      1.11 o 
  12   1   2      304.66      285.37      3.32 o 
  13   1   2      667.55      650.07      6.13 o 
  14   1   2     2205.82     2195.05     18.40 o 
  15   1   2       53.00       50.29      2.28 o 
  16   1   2      294.52      298.64      4.24 o 
  17   1   2       50.39       53.99      1.74 o 
  18   1   2      104.26      112.16      2.47 o 
  19   1   2       47.96       53.69      1.65 o 
  20   1   2       18.24       17.44      1.23 o 
  21   1   2        4.79        5.47      1.09 o 
  22   1   2        1.82        2.36      1.32 o 
 -22   2   2        6.86       10.65      3.66 o 
 -21   2   2        8.29        8.50      3.09 o 
 -20   2   2       30.48       33.12      4.44 o 
 -19   2   2        0.06        1.16      2.42 o 
 -18   2   2       73.33       72.35      2.67 o 
 -17   2   2      120.11      122.80      3.26 o 
 -16   2   2       22.47       24.21      1.14 o 
 -15   2   2       10.77       10.82      0.83 o 
 -14   2   2       13.92       10.54      0.59 o 
 -13   2   2       45.40       39.83      0.90 o 
 -12   2   2      337.61      332.96      3.09 o 
 -11   2   2      154.57      181.92      1.82 o 
 -10   2   2      195.70      198.51      1.85 o 
  -9   2   2      201.41      231.88      2.17 o 
  -8   2   2      419.44      475.57      3.90 o 
  -7   2   2      711.46      748.11      5.82 o 
  -6   2   2      783.37      889.96      7.28 o 
  -5   2   2     6071.59     6098.39     48.16 o 
  -4   2   2      104.41      137.91      1.47 o 
  -3   2   2     3140.46     3037.66     26.92 o 
  -2   2   2       96.75      143.93      1.57 o 
  -1   2   2      593.71      670.47      6.17 o 
   0   2   2      562.72      537.44      5.06 o 
   1   2   2     2562.79     2700.14     25.25 o 
   2   2   2     3451.43     3310.88     31.29 o 
   3   2   2      667.04      758.26      6.73 o 
   4   2   2     1526.52     1636.27     14.06 o 
   5   2   2     5585.05     5397.42     39.39 o 
   6   2   2       34.79       33.85      0.59 o 
   7   2   2     1535.18     1623.98     11.06 o 
   8   2   2       18.12       16.44      0.53 o 
   9   2   2      215.75      195.16      2.30 o 
  10   2   2     1112.77     1136.74      9.77 o 
  11   2   2      262.91      247.32      2.77 o 
  12   2   2      117.73      100.72      1.61 o 
  13   2   2      946.41      941.22      8.47 o 
  14   2   2      180.26      193.09      2.53 o 
  15   2   2      133.85      138.09      2.55 o 
  16   2   2        0.15        0.51      0.66 o 
  17   2   2       23.93       22.27      1.39 o 
  18   2   2      163.95      178.16      3.51 o 
  19   2   2       39.28       38.59      1.81 o 
  20   2   2        7.29        6.00      1.11 o 
  21   2   2        0.42       -0.64      1.11 o 
  22   2   2        8.70        7.38      1.40 o 
 -22   3   2       33.59       41.40      5.10 o 
 -21   3   2       26.29       21.30      4.03 o 
 -20   3   2       46.21       52.78      5.44 o 
 -19   3   2       81.56       81.01      3.58 o 
 -18   3   2       14.56       17.39      1.95 o 
 -17   3   2        3.73        4.18      1.42 o 
 -16   3   2        5.09        8.28      0.96 o 
 -15   3   2       74.90       70.38      1.70 o 
 -14   3   2      146.58      137.97      2.09 o 
 -13   3   2      127.73      134.75      1.87 o 
 -12   3   2       13.53        9.71      0.58 o 
 -11   3   2       26.09       24.39      0.67 o 
 -10   3   2       63.44       62.50      1.08 o 
  -9   3   2      281.90      274.18      2.66 o 
  -8   3   2        4.86        9.12      0.39 o 
  -7   3   2      851.24      954.09      7.38 o 
  -6   3   2      683.72      834.25      6.49 o 
  -5   3   2     3319.35     3757.73     27.60 o 
  -4   3   2     1234.55     1230.46      9.73 o 
  -3   3   2      167.63      218.32      2.02 o 
  -2   3   2        3.27        1.49      0.22 o 
  -1   3   2      926.51      954.15      7.19 o 
   0   3   2     4339.99     4409.81     35.78 o 
   1   3   2     1027.86     1148.09     10.22 o 
   2   3   2      104.93      115.23      1.86 o 
   4   3   2     2548.02     2593.44     21.62 o 
   5   3   2     2545.08     2739.79     22.88 o 
   6   3   2     3300.60     3553.23     34.91 o 
   7   3   2        0.03        0.81      0.32 o 
   8   3   2        4.07        3.86      0.38 o 
   9   3   2        1.88        3.74      0.50 o 
  10   3   2      177.15      171.93      2.46 o 
  11   3   2       21.56       14.46      0.76 o 
  12   3   2       66.94       77.40      1.45 o 
  13   3   2        3.95        6.03      1.05 o 
  14   3   2       75.61       52.45      2.59 o 
  15   3   2       37.64       34.97      1.62 o 
  16   3   2       38.21       29.44      1.56 o 
  17   3   2        0.03       -0.02      0.72 o 
  18   3   2        3.19        0.67      1.36 o 
  19   3   2       21.38       28.94      2.96 o 
  20   3   2       26.72       30.37      2.29 o 
  21   3   2       20.05       19.76      2.51 o 
 -21   4   2       33.21       18.43      3.50 o 
 -20   4   2       21.43        9.37      2.58 o 
 -19   4   2       95.91      105.12      6.28 o 
 -18   4   2       41.45       49.25      2.91 o 
 -17   4   2        0.76       -0.66      1.44 o 
 -16   4   2      107.54      103.54      5.08 o 
 -15   4   2      174.52      160.56      4.74 o 
 -14   4   2       71.88       73.25      2.16 o 
 -13   4   2        0.00       -1.02      0.51 o 
 -12   4   2       13.06        9.60      0.72 o 
 -11   4   2        0.00        0.45      0.46 o 
 -10   4   2      110.14      122.43      1.77 o 
  -9   4   2       78.35       61.52      1.03 o 
  -8   4   2        0.05        0.68      0.40 o 
  -7   4   2      139.05      125.52      1.48 o 
  -6   4   2      248.93      269.20      2.46 o 
  -5   4   2       16.41       26.27      0.66 o 
  -4   4   2        7.59       13.09      0.45 o 
  -3   4   2      308.86      353.33      2.98 o 
  -2   4   2      562.79      569.77      5.59 o 
  -1   4   2      896.06      889.88      8.18 o 
   0   4   2        7.00        4.11      0.32 o 
   1   4   2     1503.62     1399.19     11.77 o 
   2   4   2        3.12        8.86      0.48 o 
   3   4   2       70.55       49.48      1.02 o 
   4   4   2      203.41      242.76      2.63 o 
   5   4   2      440.37      458.36      6.50 o 
   6   4   2       66.24       65.02      1.46 o 
   7   4   2      721.09      816.65      9.20 o 
   8   4   2       11.40       12.77      0.79 o 
   9   4   2        2.79       -0.42      0.44 o 
  10   4   2       59.24       67.27      2.48 o 
  11   4   2       27.39       24.27      1.16 o 
  12   4   2       24.28       27.22      1.26 o 
  13   4   2       41.04       35.78      1.44 o 
  14   4   2        2.98        2.86      1.00 o 
  15   4   2        3.39        0.60      0.85 o 
  16   4   2       54.19       61.48      2.41 o 
  17   4   2       22.64       16.02      2.23 o 
  18   4   2       53.81       61.36      3.04 o 
  19   4   2       41.59       47.68      3.82 o 
  20   4   2      125.45      148.87      5.22 o 
  21   4   2       67.70       76.29      4.11 o 
 -21   5   2        7.39        8.52      3.27 o 
 -20   5   2       11.32        9.57      2.64 o 
 -19   5   2        1.07        2.46      1.51 o 
 -18   5   2        0.78        2.20      2.63 o 
 -17   5   2       19.26       25.21      2.41 o 
 -16   5   2        0.46       -0.30      1.33 o 
 -15   5   2      134.75      132.32      4.37 o 
 -14   5   2        1.30        1.77      0.91 o 
 -13   5   2      150.02      117.97      2.82 o 
 -12   5   2      991.88      852.21      9.85 o 
 -11   5   2       28.87       24.90      1.16 o 
 -10   5   2     1206.24     1106.62     12.23 o 
  -9   5   2      147.60      180.49      2.86 o 
  -8   5   2      221.00      201.28      2.74 o 
  -7   5   2     1584.98     1603.71     15.52 o 
  -6   5   2      239.28      274.07      3.01 o 
  -5   5   2      137.26      122.13      1.56 o 
  -4   5   2       39.37       40.90      0.83 o 
  -3   5   2       81.93       93.19      1.28 o 
  -2   5   2      115.35      111.02      1.76 o 
  -1   5   2      159.86      203.24      2.37 o 
   0   5   2      177.09      225.99      2.84 o 
   1   5   2      392.87      409.42      4.91 o 
   2   5   2      198.72      230.95      3.17 o 
   3   5   2        2.15        2.08      0.60 o 
   4   5   2      358.49      331.28      4.27 o 
   5   5   2      208.07      246.99      3.47 o 
   6   5   2      212.92      224.33      3.28 o 
   7   5   2      690.05      678.16      7.95 o 
   8   5   2     1210.63     1188.96     13.16 o 
   9   5   2     1228.07     1136.53     12.71 o 
  10   5   2      414.49      398.48      5.34 o 
  11   5   2       33.32       25.96      1.61 o 
  12   5   2      192.14      166.13      3.76 o 
  13   5   2      168.13      151.07      3.65 o 
  14   5   2       77.34       72.40      2.60 o 
  15   5   2       37.81       42.27      2.19 o 
  16   5   2        8.58       12.79      1.45 o 
  17   5   2        6.55        3.79      1.17 o 
  18   5   2        0.27       -1.95      0.98 o 
  19   5   2        2.23        1.63      1.66 o 
  20   5   2        6.51        2.71      3.99 o 
 -20   6   2       35.05       44.25      3.36 o 
 -19   6   2        3.19        2.17      2.04 o 
 -18   6   2        0.91        0.75      1.46 o 
 -17   6   2       35.06       40.01      2.95 o 
 -16   6   2        1.92        2.89      1.55 o 
 -15   6   2       29.86       25.58      2.35 o 
 -14   6   2       12.00        8.20      1.60 o 
 -13   6   2       27.13       26.17      1.71 o 
 -12   6   2       74.54       58.25      2.42 o 
 -11   6   2      235.00      198.49      3.89 o 
 -10   6   2      708.08      681.80      8.16 o 
  -9   6   2     1037.82      945.21     10.76 o 
  -8   6   2      897.96      830.73      9.54 o 
  -7   6   2      187.26      196.80      3.08 o 
  -6   6   2      268.61      266.79      3.77 o 
  -5   6   2       50.58       51.91      1.43 o 
  -4   6   2       39.00       34.51      1.45 o 
  -3   6   2       15.31       14.02      0.87 o 
  -2   6   2      207.10      201.09      2.74 o 
  -1   6   2       60.57       59.50      1.26 o 
   0   6   2      281.41      282.10      3.79 o 
   1   6   2        6.52        4.17      0.56 o 
   2   6   2       39.90       45.42      1.32 o 
   3   6   2      319.18      318.80      4.27 o 
   4   6   2       39.71       27.13      1.11 o 
   5   6   2        7.02        5.67      0.70 o 
   6   6   2        8.33       13.10      0.92 o 
   7   6   2      173.59      175.17      2.98 o 
   8   6   2      926.58      866.03     10.08 o 
   9   6   2      428.76      387.96      5.80 o 
  10   6   2      198.22      174.07      3.82 o 
  11   6   2      319.82      281.55      5.34 o 
  12   6   2      293.18      265.51      5.22 o 
  13   6   2        0.00        1.27      0.92 o 
  14   6   2       10.32        8.77      2.26 o 
  15   6   2        6.84        8.82      1.37 o 
  16   6   2       26.77       37.63      3.16 o 
  17   6   2        0.04       -0.75      1.11 o 
  18   6   2        3.42        6.27      1.89 o 
  19   6   2        0.01       -1.96      1.51 o 
 -18   7   2       36.25       40.79      3.26 o 
 -17   7   2        2.07        2.52      2.13 o 
 -16   7   2       39.76       40.93      2.91 o 
 -15   7   2       23.49       26.78      4.02 o 
 -14   7   2        2.66        2.20      1.62 o 
 -13   7   2        0.25       -1.23      1.21 o 
 -12   7   2        0.49       -0.46      1.09 o 
 -11   7   2        3.70        3.56      0.91 o 
 -10   7   2       34.01       27.06      1.43 o 
  -9   7   2       12.42       11.90      1.05 o 
  -8   7   2       18.00       21.41      1.27 o 
  -7   7   2      120.72      119.16      2.92 o 
  -6   7   2       61.69       73.14      1.84 o 
  -5   7   2        7.23        8.42      1.11 o 
  -4   7   2      500.41      492.33      6.72 o 
  -3   7   2      130.48      115.01      2.54 o 
  -2   7   2       35.04       30.45      1.18 o 
  -1   7   2       60.85       68.41      1.87 o 
   0   7   2      104.87      101.93      2.05 o 
   1   7   2       76.14       78.80      1.81 o 
   2   7   2       19.34       15.01      0.95 o 
   3   7   2      924.54      839.36      9.71 o 
   4   7   2      253.66      252.26      3.82 o 
   5   7   2      111.50      111.52      2.35 o 
   6   7   2       17.88       17.08      1.20 o 
   7   7   2        0.09        1.48      0.82 o 
   8   7   2       17.40       16.27      1.38 o 
   9   7   2       52.98       51.94      2.19 o 
  10   7   2        9.82        9.49      1.26 o 
  11   7   2        0.92        0.96      1.02 o 
  12   7   2       10.73       11.34      1.40 o 
  13   7   2       51.74       48.78      2.43 o 
  14   7   2       38.28       44.93      2.30 o 
  15   7   2      114.01      106.72      3.42 o 
  16   7   2        2.08        3.78      1.77 o 
  17   7   2       19.19       19.81      2.58 o 
  18   7   2        5.15       11.82      2.33 o 
 -17   8   2        0.01       -0.71      1.68 o 
 -16   8   2       75.43       87.73      4.12 o 
 -15   8   2       26.81       34.46      2.97 o 
 -14   8   2        0.18       -1.40      1.45 o 
 -13   8   2        0.44        0.80      1.38 o 
 -12   8   2        2.69        1.62      1.32 o 
 -11   8   2       18.42       14.82      1.96 o 
 -10   8   2       25.64       31.00      1.88 o 
  -9   8   2        4.90        5.76      1.05 o 
  -8   8   2       11.82       12.51      1.28 o 
  -7   8   2      160.04      174.93      3.86 o 
  -6   8   2       86.37       76.85      2.70 o 
  -5   8   2       13.18       12.39      2.13 o 
  -4   8   2       88.91       72.90      3.05 o 
  -3   8   2      402.08      386.41      7.76 o 
  -2   8   2       33.75       16.29      1.66 o 
  -1   8   2       51.66       50.49      2.35 o 
   0   8   2       82.51       74.73      2.86 o 
   1   8   2        0.99        1.28      0.96 o 
   2   8   2      188.10      131.17      3.85 o 
   3   8   2       64.28       48.21      2.02 o 
   4   8   2        3.83        4.25      0.96 o 
   5   8   2       68.00       55.69      2.15 o 
   6   8   2      233.51      221.10      4.51 o 
   7   8   2       68.17       76.58      2.58 o 
   8   8   2        3.21        3.46      1.00 o 
   9   8   2        9.49       15.68      1.49 o 
  10   8   2       10.71        9.68      1.34 o 
  11   8   2       12.12       10.62      1.41 o 
  12   8   2       15.08       10.75      1.45 o 
  13   8   2        1.14        2.08      1.15 o 
  14   8   2       11.53       11.30      2.54 o 
  15   8   2        7.36       11.88      2.49 o 
  16   8   2        0.22       -2.77      2.01 o 
 -15   9   2        4.97        4.46      2.82 o 
 -14   9   2        1.23        1.44      2.19 o 
 -13   9   2       23.27       20.64      2.47 o 
 -12   9   2       25.59       30.21      2.74 o 
 -11   9   2        8.95        6.93      1.85 o 
 -10   9   2       24.41       28.09      2.52 o 
  -9   9   2        0.26        1.34      0.96 o 
  -8   9   2       16.31       18.10      1.56 o 
  -7   9   2        2.15        1.25      1.14 o 
  -6   9   2       11.26        8.33      2.31 o 
  -5   9   2       13.78       13.75      1.73 o 
  -4   9   2        1.05        3.04      1.18 o 
  -3   9   2       42.28       29.09      2.15 o 
  -2   9   2        4.55        6.20      3.53 o 
  -1   9   2       44.43       32.80      2.24 o 
   0   9   2       61.62       67.70      2.83 o 
   1   9   2       35.14       27.26      2.31 o 
   2   9   2        1.20        2.59      1.95 o 
   3   9   2        1.69        4.54      1.25 o 
   4   9   2        3.63        5.43      1.32 o 
   5   9   2        1.95       -1.32      1.01 o 
   6   9   2        0.36        1.22      0.99 o 
   7   9   2        8.94       10.72      1.34 o 
   8   9   2        3.96        4.46      1.17 o 
   9   9   2       19.53       23.73      1.87 o 
  10   9   2       15.35       16.17      1.64 o 
  11   9   2        0.06        1.05      1.19 o 
  12   9   2        0.08       -0.68      1.12 o 
  13   9   2        3.82        3.13      1.32 o 
  14   9   2       25.18       26.70      2.20 o 
 -12  10   2       15.70       20.13      2.53 o 
 -11  10   2        0.21        3.07      2.22 o 
 -10  10   2        0.13        1.83      1.98 o 
  -9  10   2       15.00       18.76      3.08 o 
  -8  10   2       53.43       56.36      2.93 o 
  -7  10   2        1.45        1.28      1.21 o 
  -6  10   2        5.57        5.10      1.35 o 
  -5  10   2        0.58       -1.01      0.94 o 
  -4  10   2       34.88       35.34      2.51 o 
  -3  10   2       14.19       18.27      4.22 o 
  -2  10   2        4.49        5.65      1.99 o 
  -1  10   2        2.37        7.40      1.49 o 
   0  10   2        0.28        2.35      1.21 o 
   1  10   2        1.33       -0.06      1.06 o 
   2  10   2        2.52        1.79      1.22 o 
   3  10   2        0.14        0.64      1.25 o 
   4  10   2       13.53       14.85      2.31 o 
   5  10   2       19.26       18.36      3.56 o 
   6  10   2        2.66        4.74      1.35 o 
   7  10   2        9.41       13.13      2.32 o 
   8  10   2       13.82       11.42      1.79 o 
   9  10   2       51.82       57.71      3.12 o 
  10  10   2       14.11       26.58      2.10 o 
  11  10   2        7.66       12.66      2.21 o 
  12  10   2       10.60       13.35      2.19 o 
  -9  11   2       34.78       28.31      3.67 o 
  -8  11   2       31.54       31.24      3.74 o 
  -7  11   2        0.15        0.26      1.23 o 
  -6  11   2        0.92       -0.79      1.24 o 
  -5  11   2       19.69       20.47      2.18 o 
  -4  11   2       50.08       59.04      3.00 o 
  -3  11   2        2.82        1.73      1.61 o 
  -2  11   2        3.70        2.42      1.80 o 
  -1  11   2        0.13        1.72      1.26 o 
   0  11   2        5.51        6.14      1.52 o 
   1  11   2       15.75       11.21      1.79 o 
   2  11   2        0.81        0.81      1.30 o 
   3  11   2       23.61       28.08      2.68 o 
   4  11   2        9.78       12.10      2.57 o 
   5  11   2        3.41        3.95      1.47 o 
   6  11   2        5.39        5.14      1.52 o 
   7  11   2        4.46        6.81      1.79 o 
   8  11   2        6.26        7.00      1.68 o 
 -23   1   3       21.54       24.88      4.37 o 
 -22   1   3       69.07       77.26      6.03 o 
 -21   1   3        0.09        0.85      1.85 o 
 -20   1   3       70.33       72.86      3.93 o 
 -19   1   3        0.32       -0.86      1.50 o 
 -18   1   3       14.49       15.89      2.16 o 
 -17   1   3       63.76       62.51      3.26 o 
 -16   1   3       88.21       83.88      2.04 o 
 -15   1   3      238.66      237.22      3.30 o 
 -14   1   3      578.45      557.74      5.37 o 
 -13   1   3      563.27      565.29      4.45 o 
 -12   1   3      591.67      605.92      4.50 o 
 -11   1   3      170.46      153.74      1.52 o 
 -10   1   3      637.58      634.25      4.78 o 
  -9   1   3       59.07       59.50      0.79 o 
  -8   1   3      769.31      863.46      8.07 o 
  -7   1   3        2.91        3.01      0.25 o 
  -6   1   3       23.96       11.78      0.52 o 
  -5   1   3      400.78      450.53      4.35 o 
  -4   1   3     3110.86     3134.31     30.84 o 
  -3   1   3       19.89       13.82      0.33 o 
  -2   1   3     8026.21     7837.48     76.94 o 
  -1   1   3      537.02      528.04      5.38 o 
   0   1   3      701.24      940.80      9.47 o 
   1   1   3      968.23      890.30      6.75 o 
   2   1   3     1686.39     1860.24     12.99 o 
   3   1   3     3527.91     3542.03     26.97 o 
   4   1   3      299.13      346.23      3.82 o 
   5   1   3      689.86      652.95      5.13 o 
   6   1   3     1377.26     1294.62      9.80 o 
   7   1   3     2146.53     2291.30     17.77 o 
   8   1   3      122.45      198.07      2.74 o 
   9   1   3      531.52      522.70      4.70 o 
  10   1   3      104.82      117.47      2.04 o 
  11   1   3       78.67       82.01      1.31 o 
  12   1   3       45.70       45.78      1.12 o 
  13   1   3      759.20      704.70      6.62 o 
  14   1   3      302.14      295.03      3.42 o 
  15   1   3       39.71       39.70      1.53 o 
  16   1   3       59.63       60.90      1.81 o 
  17   1   3        0.63       -0.28      0.73 o 
  18   1   3      135.74      136.11      3.60 o 
  19   1   3       12.86       15.01      1.19 o 
  20   1   3       49.38       58.56      1.89 o 
  21   1   3        1.14        1.85      0.92 o 
  22   1   3       17.47       16.85      1.35 o 
 -22   2   3       35.78       40.19      4.98 o 
 -21   2   3        1.24        2.80      2.85 o 
 -20   2   3        0.81       -0.51      2.49 o 
 -19   2   3        4.83        2.02      2.19 o 
 -18   2   3        0.07       -1.79      1.82 o 
 -17   2   3        1.49        2.25      1.05 o 
 -16   2   3        4.03        2.56      0.82 o 
 -15   2   3       13.87       15.71      0.89 o 
 -14   2   3       30.97       28.92      0.98 o 
 -13   2   3       12.11        7.68      0.55 o 
 -12   2   3        2.88        3.26      0.35 o 
 -11   2   3       14.12       15.44      0.53 o 
 -10   2   3      240.86      231.08      2.37 o 
  -9   2   3       70.61       98.68      1.16 o 
  -8   2   3     1534.33     1610.37     12.93 o 
  -7   2   3      292.65      263.59      2.81 o 
  -6   2   3      290.52      286.98      2.77 o 
  -5   2   3      223.05      298.88      2.83 o 
  -4   2   3     2189.49     2126.42     18.97 o 
  -3   2   3      103.37      115.47      1.35 o 
  -2   2   3      190.36      185.90      1.97 o 
  -1   2   3     4788.14     4448.46     39.63 o 
   0   2   3     3365.62     3155.29     25.76 o 
   1   2   3      210.31      180.21      1.63 o 
   2   2   3      949.39      788.34      6.74 o 
   3   2   3       70.71       56.71      0.78 o 
   4   2   3      232.82      308.67      2.70 o 
   5   2   3        6.62       25.77      0.59 o 
   6   2   3      247.05      315.12      4.39 o 
   7   2   3      838.82      800.77      8.23 o 
   8   2   3      299.06      351.93      3.33 o 
   9   2   3     1749.10     1763.62     20.20 o 
  10   2   3        2.11        2.33      0.47 o 
  11   2   3       31.29       36.48      1.34 o 
  12   2   3      144.11      146.94      2.20 o 
  13   2   3      230.64      216.15      2.89 o 
  14   2   3      170.62      167.78      2.88 o 
  15   2   3       39.99       33.71      1.42 o 
  16   2   3       13.64       12.53      1.16 o 
  17   2   3        9.28       10.75      1.14 o 
  18   2   3        8.70        8.29      1.13 o 
  19   2   3       32.98       36.40      1.88 o 
  20   2   3        0.70        0.78      0.92 o 
  21   2   3        1.43       -1.00      0.90 o 
 -22   3   3       11.27       16.73      3.84 o 
 -21   3   3       15.97       16.18      3.94 o 
 -20   3   3        4.06        8.95      3.41 o 
 -19   3   3       41.07       48.39      4.73 o 
 -18   3   3        1.81        2.98      2.29 o 
 -17   3   3       11.83       17.12      2.29 o 
 -16   3   3      304.75      277.55     10.88 o 
 -15   3   3      174.68      159.76      2.82 o 
 -14   3   3       22.25       16.44      0.84 o 
 -13   3   3       65.17       66.29      1.38 o 
 -12   3   3       10.82       10.03      0.57 o 
 -11   3   3      188.25      202.95      2.31 o 
 -10   3   3       86.63       96.25      1.36 o 
  -9   3   3       66.33       63.87      0.98 o 
  -8   3   3        0.04        1.75      0.33 o 
  -7   3   3      128.38      114.36      1.26 o 
  -6   3   3      107.23       89.58      1.04 o 
  -5   3   3       28.41       35.97      0.62 o 
  -4   3   3      911.86      873.97      7.49 o 
  -3   3   3      903.42      852.18      7.28 o 
  -2   3   3       97.64       69.46      0.94 o 
  -1   3   3       51.10       48.81      0.77 o 
   0   3   3        8.73        2.94      0.24 o 
   1   3   3      120.08      117.06      1.36 o 
   2   3   3      776.48      824.68      7.13 o 
   3   3   3     1517.10     1734.76     14.64 o 
   4   3   3       74.10       64.82      1.30 o 
   5   3   3     5590.30     6132.03     47.57 o 
   6   3   3      733.32      752.05      7.58 o 
   7   3   3      551.14      519.18      5.04 o 
   8   3   3      304.28      329.91      3.27 o 
   9   3   3      357.77      338.17      3.76 o 
  10   3   3      812.44      864.32      8.37 o 
  11   3   3        8.04        7.08      0.61 o 
  12   3   3        2.75        2.28      0.60 o 
  13   3   3      195.41      165.60      2.85 o 
  14   3   3       14.44       16.47      1.47 o 
  15   3   3       13.98       15.31      1.43 o 
  16   3   3       24.63       26.00      1.60 o 
  17   3   3        0.49        0.97      0.80 o 
  18   3   3        0.74        0.46      1.02 o 
  19   3   3        1.78        2.59      1.24 o 
  20   3   3        0.43        1.06      1.24 o 
  21   3   3        8.44        3.63      1.39 o 
 -21   4   3       10.93        0.63      1.32 o 
 -20   4   3       21.11       26.09      4.33 o 
 -19   4   3       86.88       94.80      6.64 o 
 -18   4   3       97.99      112.98      4.13 o 
 -17   4   3       20.10       13.03      1.78 o 
 -16   4   3        1.11        0.32      1.52 o 
 -15   4   3        8.45        4.56      1.14 o 
 -14   4   3      255.98      216.64      3.50 o 
 -13   4   3       11.18       16.66      1.01 o 
 -12   4   3       91.99       81.84      1.89 o 
 -11   4   3       31.44       33.02      0.95 o 
 -10   4   3       87.31       73.64      1.24 o 
  -9   4   3      335.37      307.58      3.18 o 
  -8   4   3       85.22      101.33      1.48 o 
  -7   4   3        0.87        0.63      0.26 o 
  -6   4   3      447.34      433.68      3.67 o 
  -5   4   3      686.42      714.16      5.95 o 
  -4   4   3      181.87      165.83      1.73 o 
  -3   4   3      106.92       85.66      1.09 o 
  -2   4   3      450.19      468.70      4.37 o 
  -1   4   3        0.02        0.11      0.30 o 
   0   4   3     3073.07     3522.69     27.21 o 
   1   4   3     4247.69     4561.18     36.99 o 
   2   4   3      127.06      131.29      1.56 o 
   3   4   3       68.31       63.92      0.93 o 
   4   4   3        1.63        4.51      0.35 o 
   5   4   3      106.73      101.62      1.83 o 
   6   4   3      621.79      662.82      7.64 o 
   7   4   3       12.69       13.17      0.80 o 
   8   4   3      441.00      423.52      5.37 o 
   9   4   3      105.71       97.65      2.05 o 
  10   4   3      422.32      390.51      5.05 o 
  11   4   3       19.73       15.91      1.27 o 
  12   4   3       40.57       38.08      1.48 o 
  13   4   3        0.33        0.22      0.78 o 
  14   4   3       17.63       15.50      1.45 o 
  15   4   3       12.89       11.75      1.37 o 
  16   4   3        5.53        5.48      1.21 o 
  17   4   3       16.62       17.78      1.94 o 
  18   4   3       85.24       85.30      6.82 o 
  19   4   3        9.37       11.19      1.67 o 
  20   4   3       14.59       18.14      2.21 o 
 -21   5   3        0.05       -2.50      2.65 o 
 -20   5   3        0.05       -4.02      2.01 o 
 -19   5   3       10.43        9.54      1.80 o 
 -18   5   3        4.30        6.34      1.66 o 
 -17   5   3        4.96        5.64      1.50 o 
 -16   5   3        2.47        2.24      1.31 o 
 -15   5   3        2.55        1.51      1.27 o 
 -14   5   3       71.30       65.42      3.01 o 
 -13   5   3       16.84       19.29      1.32 o 
 -12   5   3       13.61        8.86      0.88 o 
 -11   5   3       28.26       31.92      1.30 o 
 -10   5   3       84.71       94.89      1.79 o 
  -9   5   3      123.60      120.31      2.00 o 
  -8   5   3      304.52      292.77      3.58 o 
  -7   5   3      287.84      285.59      3.10 o 
  -6   5   3        5.25        3.42      0.39 o 
  -5   5   3      313.66      284.02      2.73 o 
  -4   5   3      403.76      420.97      3.75 o 
  -3   5   3      297.15      291.00      2.94 o 
  -2   5   3        1.61        1.70      1.09 o 
  -1   5   3       11.60       24.53      0.65 o 
   0   5   3       79.05       78.74      1.21 o 
   1   5   3      380.54      371.12      4.13 o 
   2   5   3       53.47       44.04      1.00 o 
   3   5   3        6.66        2.30      0.45 o 
   4   5   3      222.89      209.04      3.07 o 
   5   5   3        1.59        2.30      0.52 o 
   6   5   3       23.13       21.45      1.00 o 
   7   5   3      191.46      200.39      3.16 o 
   8   5   3      156.08      163.12      2.82 o 
   9   5   3        3.56        4.74      0.84 o 
  10   5   3       39.77       45.43      1.54 o 
  11   5   3       43.88       55.40      2.41 o 
  12   5   3        5.41        3.28      1.00 o 
  13   5   3       21.88       15.20      1.45 o 
  14   5   3       15.88       19.12      1.67 o 
  15   5   3       26.55       32.04      2.02 o 
  16   5   3        1.44        1.57      1.09 o 
  17   5   3        0.93        2.26      1.19 o 
  18   5   3       39.18       46.50      2.49 o 
  19   5   3       18.87       15.07      1.83 o 
  20   5   3        8.73        5.52      3.08 o 
 -20   6   3        6.66        9.79      3.67 o 
 -19   6   3        5.08        2.73      1.69 o 
 -18   6   3       18.17       22.97      2.47 o 
 -17   6   3        2.95        4.61      2.50 o 
 -16   6   3        6.53        4.26      1.66 o 
 -15   6   3        0.03       -0.76      2.87 o 
 -14   6   3        6.86        2.62      1.74 o 
 -13   6   3        0.35        2.20      1.23 o 
 -12   6   3      116.24      105.39      3.05 o 
 -11   6   3       80.61       85.41      2.40 o 
 -10   6   3      590.91      607.33      7.38 o 
  -9   6   3       65.27       77.25      1.84 o 
  -8   6   3       33.84       32.30      1.16 o 
  -7   6   3       25.93       26.40      1.07 o 
  -6   6   3      585.55      521.69      5.77 o 
  -5   6   3     1493.77     1459.41     14.29 o 
  -4   6   3      315.83      273.93      3.11 o 
  -3   6   3      169.73      159.48      2.08 o 
  -2   6   3        8.27        7.07      0.51 o 
  -1   6   3       15.64       18.44      1.07 o 
   0   6   3       30.94       30.36      1.12 o 
   1   6   3        0.84       -0.10      0.42 o 
   2   6   3       57.67       63.12      1.54 o 
   3   6   3       11.48       12.87      0.83 o 
   4   6   3        0.46        0.98      0.51 o 
   5   6   3       26.96       27.37      1.18 o 
   6   6   3      107.89      101.52      2.19 o 
   7   6   3        8.41        9.70      0.90 o 
   8   6   3      213.35      226.76      3.63 o 
   9   6   3      275.62      287.48      5.35 o 
  10   6   3      459.12      435.30      7.28 o 
  11   6   3      137.11      140.69      3.50 o 
  12   6   3        8.24        4.68      1.38 o 
  13   6   3       30.24       16.38      1.61 o 
  14   6   3       62.09       69.16      2.64 o 
  15   6   3        0.00        0.64      1.14 o 
  16   6   3        5.49        7.29      1.41 o 
  17   6   3        0.74        0.84      1.34 o 
  18   6   3        0.44       -0.10      1.24 o 
  19   6   3       12.85       12.70      2.89 o 
 -18   7   3       21.43       28.53      2.86 o 
 -17   7   3       12.49       10.96      3.03 o 
 -16   7   3        3.69       -0.08      1.45 o 
 -15   7   3       51.92       50.01      3.09 o 
 -14   7   3       40.99       49.87      2.87 o 
 -13   7   3        0.10        0.67      1.26 o 
 -12   7   3        4.28        5.56      1.43 o 
 -11   7   3       11.51        7.77      1.15 o 
 -10   7   3       21.57       20.95      1.59 o 
  -9   7   3       51.36       54.71      1.83 o 
  -8   7   3       35.56       32.02      1.45 o 
  -7   7   3       25.02       29.51      1.27 o 
  -6   7   3      466.03      416.41      5.43 o 
  -5   7   3      118.10      103.73      2.16 o 
  -4   7   3       94.19       99.05      3.08 o 
  -3   7   3      112.45       89.32      2.59 o 
  -2   7   3        1.53        0.49      0.67 o 
  -1   7   3      121.04      113.14      2.17 o 
   0   7   3        8.55        5.35      0.67 o 
   1   7   3       33.02       28.28      1.19 o 
   2   7   3       14.26       12.92      0.93 o 
   3   7   3      184.46      167.87      4.29 o 
   4   7   3      579.24      540.18      6.80 o 
   5   7   3      327.80      346.36      5.33 o 
   6   7   3       88.18       75.01      2.41 o 
   7   7   3       99.61       79.80      2.53 o 
   8   7   3        0.04        0.95      0.88 o 
   9   7   3       45.61       50.26      2.14 o 
  10   7   3      113.16      111.24      3.62 o 
  11   7   3        8.41       12.43      1.43 o 
  12   7   3        7.94       13.49      1.48 o 
  13   7   3        2.34        5.20      1.26 o 
  14   7   3       39.33       37.38      2.33 o 
  15   7   3       18.97       24.68      2.06 o 
  16   7   3        1.76        0.86      1.27 o 
  17   7   3       13.75       12.46      1.72 o 
 -17   8   3       74.34       78.43      4.13 o 
 -16   8   3       26.84       32.58      3.19 o 
 -15   8   3        7.83        8.11      4.48 o 
 -14   8   3       31.60       33.87      2.79 o 
 -13   8   3        2.58        1.03      1.46 o 
 -12   8   3        0.15       -0.03      1.28 o 
 -11   8   3        0.01       -0.90      1.17 o 
 -10   8   3        0.04       -1.51      1.16 o 
  -9   8   3       25.96       25.23      2.91 o 
  -8   8   3       12.94       15.74      1.38 o 
  -7   8   3       56.33       50.02      2.04 o 
  -6   8   3        3.36        2.91      0.94 o 
  -5   8   3       16.39       12.26      1.22 o 
  -4   8   3      237.20      216.32      4.40 o 
  -3   8   3      198.90      170.81      3.80 o 
  -2   8   3       16.02       13.60      1.26 o 
  -1   8   3       23.39       20.36      1.75 o 
   0   8   3      114.20      112.66      3.48 o 
   1   8   3       60.06       58.02      2.58 o 
   2   8   3      165.79      140.39      3.33 o 
   3   8   3      552.13      460.15      7.43 o 
   4   8   3      181.35      168.88      3.76 o 
   5   8   3        0.01       -0.83      0.82 o 
   6   8   3       11.19       10.19      1.26 o 
   7   8   3       45.62       47.21      2.22 o 
   8   8   3      139.92      131.93      4.01 o 
   9   8   3        2.07        2.75      1.03 o 
  10   8   3       10.95       12.75      1.49 o 
  11   8   3       23.10       32.73      2.04 o 
  12   8   3        0.78        1.81      1.12 o 
  13   8   3        2.31        2.33      1.21 o 
  14   8   3        0.54       -0.56      1.15 o 
  15   8   3       28.99       30.47      2.27 o 
  16   8   3        0.13       -0.22      1.82 o 
 -15   9   3        0.06       -0.46      1.58 o 
 -14   9   3        0.27       -0.79      1.45 o 
 -13   9   3       12.04        9.50      2.06 o 
 -12   9   3        0.57        2.35      1.61 o 
 -11   9   3        1.76        2.90      1.52 o 
 -10   9   3       38.34       32.44      2.58 o 
  -9   9   3       10.23       11.97      2.26 o 
  -8   9   3       12.92       14.54      1.72 o 
  -7   9   3       76.47       87.42      3.30 o 
  -6   9   3        1.18        0.47      1.03 o 
  -5   9   3       40.73       40.31      2.56 o 
  -4   9   3        4.15        0.74      1.02 o 
  -3   9   3       12.51       10.30      1.80 o 
  -2   9   3       35.45       33.90      2.74 o 
  -1   9   3        8.92        7.29      1.50 o 
   0   9   3       40.82       41.47      3.58 o 
   1   9   3        0.63        0.82      1.07 o 
   2   9   3       48.98       45.18      3.14 o 
   3   9   3       51.47       48.13      2.52 o 
   4   9   3       47.80       43.41      3.20 o 
   5   9   3        0.04        1.31      1.13 o 
   6   9   3        4.21        5.51      1.13 o 
   7   9   3        9.12       11.27      1.58 o 
   8   9   3       28.70       37.73      3.40 o 
   9   9   3       86.70      104.94      3.35 o 
  10   9   3       46.06       51.54      2.52 o 
  11   9   3       23.04       25.90      2.04 o 
  12   9   3       28.86       33.24      3.31 o 
  13   9   3       19.53       19.44      1.93 o 
  14   9   3       21.78       29.97      2.27 o 
 -12  10   3        0.45        2.11      1.95 o 
 -11  10   3       56.99       70.70      4.96 o 
 -10  10   3       83.68       92.53      5.42 o 
  -9  10   3       40.88       38.73      4.03 o 
  -8  10   3       12.18       10.28      2.47 o 
  -7  10   3        0.89       -0.17      1.16 o 
  -6  10   3        0.45        1.43      1.17 o 
  -5  10   3        6.40        4.76      1.31 o 
  -4  10   3       24.95       32.67      2.40 o 
  -3  10   3       10.71       12.53      1.68 o 
  -2  10   3       80.01       83.77      3.33 o 
  -1  10   3       48.47       39.26      4.20 o 
   0  10   3       36.76       29.72      3.15 o 
   1  10   3        5.14        7.26      1.49 o 
   2  10   3        0.04        0.86      1.15 o 
   3  10   3       27.34       36.01      3.49 o 
   4  10   3       81.44       76.16      3.25 o 
   5  10   3       32.70       32.81      2.52 o 
   6  10   3        9.56       12.72      3.36 o 
   7  10   3        0.14       -1.80      2.44 o 
   8  10   3        0.06        1.23      1.23 o 
   9  10   3        2.97        2.93      1.38 o 
  10  10   3      109.12      117.05      6.55 o 
  11  10   3      104.57      131.49      4.02 o 
  -9  11   3        9.32        7.83      2.43 o 
  -8  11   3        2.20       -0.07      1.82 o 
  -7  11   3        1.52        1.22      1.95 o 
  -6  11   3        4.85        1.94      1.29 o 
  -5  11   3        4.72        6.20      1.55 o 
  -4  11   3       21.91       24.26      2.28 o 
  -3  11   3       19.76       29.59      2.48 o 
  -2  11   3       10.78       10.54      1.77 o 
  -1  11   3        1.18        4.55      1.52 o 
   0  11   3       12.46       15.10      1.97 o 
   1  11   3        0.64        0.19      1.39 o 
   2  11   3        2.15        2.25      1.91 o 
   3  11   3       23.81       26.84      2.44 o 
   4  11   3        6.04        8.95      1.72 o 
   5  11   3       20.35       20.33      2.22 o 
   6  11   3        6.53        8.43      1.92 o 
   7  11   3       17.76       21.06      4.64 o 
   8  11   3        0.97        1.00      1.35 o 
 -23   0   4       54.19       65.58      6.00 o 
 -22   0   4      207.90      243.94     10.49 o 
 -21   0   4        0.17       -2.20      2.46 o 
 -20   0   4       99.31      106.18      6.57 o 
 -19   0   4       83.51       88.04      5.56 o 
 -18   0   4       50.33       48.08      4.59 o 
 -17   0   4       35.05       34.92      3.87 o 
 -16   0   4      181.73      198.15      8.08 o 
 -15   0   4      418.54      425.97      7.27 o 
 -14   0   4        0.09       -1.01      0.69 o 
 -13   0   4      277.29      267.17      4.23 o 
 -12   0   4      408.19      426.29      5.73 o 
 -11   0   4      437.10      429.21      5.66 o 
 -10   0   4       12.98       15.15      0.68 o 
  -9   0   4       11.66       23.80      0.86 o 
  -8   0   4      347.16      370.97      5.79 o 
  -7   0   4      234.49      271.91      4.32 o 
  -6   0   4      195.74      224.77     12.46 o 
  -5   0   4      682.32      609.94     10.67 o 
  -3   0   4        2.17        5.29      1.05 o 
  -2   0   4    18455.45    16432.79    458.01 o 
  -1   0   4    33179.69    28262.42    624.78 o 
   0   0   4    60427.25    44921.26   1660.55 o 
   1   0   4    37797.75    31682.24    808.74 o 
   2   0   4     4411.74     4511.54     93.98 o 
   3   0   4      222.97      215.05      2.73 o 
   4   0   4     1718.33     1745.97     24.33 o 
   5   0   4     1771.44     1570.94     25.55 o 
   6   0   4       60.99       70.07      1.55 o 
   7   0   4      485.19      487.00      6.51 o 
   8   0   4        4.56        3.08      0.70 o 
   9   0   4        0.38        0.67      0.49 o 
  10   0   4       82.89       84.26      2.18 o 
  11   0   4        0.32       -0.55      0.55 o 
  12   0   4      650.70      639.46      9.39 o 
  13   0   4       73.09       84.53      2.47 o 
  14   0   4       34.30       26.83      1.63 o 
  15   0   4        3.36        3.66      1.02 o 
  16   0   4       16.97       18.18      1.51 o 
  17   0   4       25.78       29.07      1.91 o 
  18   0   4       85.49       95.23      3.03 o 
  19   0   4        1.77        1.41      1.45 o 
  20   0   4      127.63      138.38      4.72 o 
  21   0   4       54.53       69.91      3.23 o 
 -23   1   4        3.78        2.77      3.16 o 
 -22   1   4       30.05       37.39      3.39 o 
 -21   1   4       11.99       15.64      2.52 o 
 -20   1   4        5.09       -0.42      2.59 o 
 -19   1   4        8.17        7.28      1.86 o 
 -18   1   4        1.46        0.58      1.53 o 
 -17   1   4        5.33        4.13      1.57 o 
 -16   1   4       74.03       75.51      5.85 o 
 -15   1   4       17.16       17.88      1.24 o 
 -14   1   4      406.78      396.61      4.43 o 
 -13   1   4        3.89        2.15      0.41 o 
 -12   1   4        0.70        0.37      0.30 o 
 -11   1   4        2.47        3.46      0.35 o 
 -10   1   4        0.02        0.04      0.22 o 
  -9   1   4        4.26        2.60      0.29 o 
  -8   1   4       48.77       42.32      0.77 o 
  -7   1   4       65.98       54.93      0.77 o 
  -6   1   4      653.67      701.30      7.19 o 
  -5   1   4       23.02       23.28      0.47 o 
  -4   1   4       99.35       99.70      1.82 o 
  -3   1   4      803.46      794.76      7.97 o 
  -2   1   4      898.72     1007.02     10.04 o 
  -1   1   4     7073.53     6853.56     61.66 o 
   0   1   4     2666.23     2640.55     20.87 o 
   1   1   4       10.71       25.30      0.45 o 
   2   1   4      575.38      554.06      4.13 o 
   3   1   4        2.95        2.34      0.20 o 
   4   1   4     4504.30     4338.81     40.23 o 
   5   1   4      329.90      344.14      3.10 o 
   6   1   4      393.64      344.05      3.22 o 
   7   1   4      643.53      627.66      5.12 o 
   8   1   4       54.85       79.79      1.25 o 
   9   1   4      100.08       99.14      1.57 o 
  10   1   4      228.81      210.44      2.14 o 
  11   1   4       17.02       20.62      0.75 o 
  12   1   4      165.14      152.12      2.26 o 
  13   1   4       44.20       53.11      2.33 o 
  14   1   4       34.79       29.98      1.49 o 
  15   1   4        7.44        4.60      0.94 o 
  16   1   4       12.38       14.32      1.09 o 
  17   1   4       31.33       31.01      1.31 o 
  18   1   4        9.71        8.30      0.94 o 
  19   1   4       31.91       40.93      1.73 o 
  20   1   4        0.04       -1.18      0.77 o 
  21   1   4        8.25        5.18      1.07 o 
 -22   2   4        0.41        2.16      3.06 o 
 -21   2   4        1.28        3.50      3.03 o 
 -20   2   4        2.75        3.03      2.68 o 
 -19   2   4        2.79        2.35      1.63 o 
 -18   2   4        1.57       -0.96      1.38 o 
 -17   2   4       37.10       35.78      2.74 o 
 -16   2   4        2.40        0.59      1.29 o 
 -15   2   4       37.83       31.55      1.26 o 
 -14   2   4      124.52      128.49      2.08 o 
 -13   2   4      234.56      224.39      2.96 o 
 -12   2   4      158.38      162.90      1.90 o 
 -11   2   4       78.15       53.72      0.94 o 
 -10   2   4      433.26      433.66      3.93 o 
  -9   2   4      279.94      342.58      3.60 o 
  -8   2   4      841.28      942.72      8.80 o 
  -7   2   4      182.29      162.35      1.90 o 
  -6   2   4      174.52      258.43      2.52 o 
  -5   2   4     1663.77     1667.64     14.07 o 
  -4   2   4     1598.07     1829.85     16.38 o 
  -3   2   4      266.59      263.94      2.68 o 
  -2   2   4       30.05       31.29      0.81 o 
  -1   2   4      322.70      292.55      2.96 o 
   0   2   4       24.34       21.96      0.47 o 
   1   2   4       24.48       25.31      0.49 o 
   2   2   4      110.00      124.70      1.29 o 
   3   2   4      244.66      241.38      3.28 o 
   4   2   4      199.69      189.98      1.99 o 
   5   2   4     4362.11     4492.41     34.25 o 
   6   2   4      150.52      148.68      1.71 o 
   7   2   4      279.30      276.93      4.26 o 
   8   2   4      455.65      419.75      4.32 o 
   9   2   4       12.37       10.92      0.52 o 
  10   2   4      249.14      275.55      2.84 o 
  11   2   4      879.29      823.64      7.39 o 
  12   2   4      774.48      767.20      7.54 o 
  13   2   4      704.28      661.73      7.15 o 
  14   2   4      112.26      102.85      2.21 o 
  15   2   4       77.52       62.82      2.01 o 
  16   2   4       18.59       21.08      1.38 o 
  17   2   4        3.90        4.19      0.96 o 
  18   2   4        2.86        1.16      0.94 o 
  19   2   4        7.69        8.90      1.23 o 
  20   2   4       31.07       28.64      1.81 o 
  21   2   4       13.81       18.85      1.55 o 
 -22   3   4        1.86       -2.05      2.85 o 
 -21   3   4        1.06        0.58      2.83 o 
 -20   3   4        6.97        7.71      3.23 o 
 -19   3   4       23.20       28.85      4.22 o 
 -18   3   4        2.16       -0.28      1.08 o 
 -17   3   4       37.07       28.11      3.74 o 
 -16   3   4       95.39       97.38      2.87 o 
 -15   3   4       85.01       73.85      1.87 o 
 -14   3   4      470.19      423.39      5.49 o 
 -13   3   4      178.50      165.07      2.50 o 
 -12   3   4       63.37       61.67      1.38 o 
 -11   3   4      323.31      299.45      3.39 o 
 -10   3   4      113.14      118.09      1.60 o 
  -9   3   4       10.14        7.66      0.45 o 
  -8   3   4        3.58        0.35      0.27 o 
  -7   3   4       14.90       25.10      0.69 o 
  -6   3   4      268.74      249.79      2.57 o 
  -5   3   4     2382.14     2550.46     22.83 o 
  -4   3   4       97.27       96.54      1.33 o 
  -3   3   4       40.94       33.28      0.80 o 
  -2   3   4     1763.63     1909.16     15.81 o 
  -1   3   4     1314.75     1298.78     10.92 o 
   0   3   4      651.22      639.17      5.46 o 
   1   3   4      567.66      619.21      4.95 o 
   2   3   4      147.69      188.26      1.92 o 
   3   3   4     1069.47     1016.47     10.66 o 
   4   3   4     1345.70     1269.16     10.19 o 
   5   3   4      823.27      892.12      7.70 o 
   6   3   4     1122.27     1197.63     11.00 o 
   7   3   4       46.72       43.78      1.02 o 
   8   3   4      143.99      130.25      1.90 o 
   9   3   4      665.38      580.87      8.04 o 
  10   3   4        0.90        6.08      0.81 o 
  11   3   4      553.98      503.74      5.74 o 
  12   3   4       63.62       56.24      1.82 o 
  13   3   4       20.48       16.85      1.46 o 
  14   3   4       64.58       58.17      1.94 o 
  15   3   4      139.77      133.14      2.95 o 
  16   3   4       31.42       28.23      1.61 o 
  17   3   4       15.48       18.48      1.45 o 
  18   3   4        2.81        4.31      1.07 o 
  19   3   4        0.31       -1.30      1.34 o 
  20   3   4        0.08        1.12      1.25 o 
  21   3   4        0.06        0.32      1.30 o 
 -21   4   4        2.09        4.92      3.11 o 
 -20   4   4       22.80       28.28      4.51 o 
 -19   4   4       15.05       21.62      4.05 o 
 -18   4   4        5.25        9.79      2.94 o 
 -17   4   4       74.11       83.47      3.47 o 
 -16   4   4       14.01       15.89      1.81 o 
 -15   4   4       13.70       14.57      1.20 o 
 -14   4   4       20.24       22.78      1.35 o 
 -13   4   4        0.27        0.29      0.81 o 
 -12   4   4        2.15        4.75      0.60 o 
 -11   4   4       42.36       33.99      1.09 o 
 -10   4   4      124.10      144.57      2.05 o 
  -9   4   4      290.24      284.78      3.34 o 
  -8   4   4      197.69      198.56      2.27 o 
  -7   4   4        0.89        1.85      0.28 o 
  -6   4   4      924.21      906.44      7.09 o 
  -5   4   4     1697.86     1725.60     13.62 o 
  -4   4   4       82.20       70.59      1.07 o 
  -3   4   4       20.31       33.48      0.72 o 
  -2   4   4       78.14       74.77      1.04 o 
  -1   4   4      869.57      884.97      7.26 o 
   0   4   4     1454.74     1440.70     12.19 o 
   1   4   4     1212.28     1378.28     11.72 o 
   2   4   4      550.30      570.92      5.11 o 
   3   4   4       72.04       66.30      1.79 o 
   4   4   4       26.04       19.70      0.86 o 
   5   4   4       18.55       15.63      0.82 o 
   6   4   4      555.78      535.52      6.42 o 
   7   4   4       23.14       20.80      0.71 o 
   8   4   4      129.83      143.62      2.53 o 
   9   4   4      120.58      104.53      2.17 o 
  10   4   4       55.05       49.68      1.58 o 
  11   4   4       10.62        8.55      0.86 o 
  12   4   4       78.77       73.05      2.47 o 
  13   4   4       16.09       13.73      1.40 o 
  14   4   4        5.21        5.32      1.14 o 
  15   4   4        3.12        2.73      1.05 o 
  16   4   4        0.06        0.43      0.81 o 
  17   4   4       10.07       12.61      2.84 o 
  18   4   4       65.73       86.80      3.19 o 
  19   4   4       27.36       27.39      2.22 o 
  20   4   4       15.08       20.23      2.04 o 
 -21   5   4        5.90        1.08      2.95 o 
 -20   5   4       29.09       29.80      4.59 o 
 -19   5   4        2.48        1.60      2.63 o 
 -18   5   4        0.04       -1.96      2.26 o 
 -17   5   4       32.70       31.78      2.54 o 
 -16   5   4        7.44        5.03      1.45 o 
 -15   5   4        0.01        0.58      1.17 o 
 -14   5   4      194.04      168.02      7.73 o 
 -13   5   4       97.14      102.23      2.55 o 
 -12   5   4       39.14       46.46      2.03 o 
 -11   5   4       75.70       58.62      1.69 o 
 -10   5   4      409.89      447.04      5.76 o 
  -9   5   4        0.79        1.36      0.49 o 
  -8   5   4        6.74        7.90      0.51 o 
  -7   5   4      843.00      842.01      7.18 o 
  -6   5   4      232.07      215.76      2.39 o 
  -5   5   4       30.07       33.23      0.86 o 
  -4   5   4       92.59      118.59      1.45 o 
  -3   5   4       79.92       93.31      1.23 o 
  -2   5   4      745.39      799.67      7.03 o 
  -1   5   4      320.08      379.99      3.66 o 
   0   5   4       85.74       78.67      1.15 o 
   1   5   4      139.26      109.45      1.59 o 
   2   5   4        0.13        0.02      0.32 o 
   3   5   4       22.83       23.62      0.75 o 
   4   5   4       84.89       98.60      1.61 o 
   5   5   4      146.97      154.22      2.96 o 
   6   5   4      171.22      182.95      2.94 o 
   7   5   4      556.74      494.83      6.24 o 
   8   5   4      595.97      574.69      7.12 o 
   9   5   4        5.35        7.84      0.88 o 
  10   5   4        3.30        1.25      1.10 o 
  11   5   4       38.90       37.25      2.10 o 
  12   5   4      174.89      157.01      3.76 o 
  13   5   4       74.78       61.45      2.50 o 
  14   5   4       30.20       31.05      2.00 o 
  15   5   4        6.26       -0.34      0.98 o 
  16   5   4       15.85       16.70      1.68 o 
  17   5   4       80.76       95.55      3.28 o 
  18   5   4        4.99        3.37      1.35 o 
  19   5   4        2.25        5.59      1.44 o 
 -20   6   4        3.57        2.19      2.98 o 
 -19   6   4       13.54       15.44      3.74 o 
 -18   6   4       36.25       48.62      3.18 o 
 -17   6   4        1.73        3.09      1.91 o 
 -16   6   4        5.78        5.79      1.61 o 
 -15   6   4       14.31       15.36      1.97 o 
 -14   6   4        7.56        8.50      1.89 o 
 -13   6   4       40.20       35.10      3.70 o 
 -12   6   4       10.21        6.93      1.52 o 
 -11   6   4      111.21      101.13      3.04 o 
 -10   6   4       28.66       33.64      1.37 o 
  -9   6   4      152.13      125.93      2.47 o 
  -8   6   4      308.49      340.15      4.14 o 
  -7   6   4       55.41       55.29      1.38 o 
  -6   6   4      371.64      334.01      4.03 o 
  -5   6   4     1205.48     1205.65     11.06 o 
  -4   6   4       16.87       15.35      0.85 o 
  -3   6   4        9.65       17.89      0.73 o 
  -2   6   4       13.96       15.19      0.67 o 
  -1   6   4      863.59      820.57      7.75 o 
   0   6   4      145.00      161.21      2.30 o 
   1   6   4      208.67      196.67      2.84 o 
   2   6   4      564.18      570.89      6.17 o 
   3   6   4       31.33       34.28      1.21 o 
   4   6   4       36.42       36.20      1.28 o 
   5   6   4       26.30       31.57      1.52 o 
   6   6   4      106.74       83.89      1.99 o 
   7   6   4      316.82      290.73      4.29 o 
   8   6   4      124.12      141.65      4.68 o 
   9   6   4        0.93        2.70      1.07 o 
  10   6   4        2.11        8.95      1.23 o 
  11   6   4        5.52        8.02      1.24 o 
  12   6   4       29.20       23.69      1.76 o 
  13   6   4        1.27        0.03      1.01 o 
  14   6   4        4.56        5.61      1.26 o 
  15   6   4       15.91       19.36      1.82 o 
  16   6   4        4.53        6.21      1.79 o 
  17   6   4       45.84       46.12      2.61 o 
  18   6   4        8.73       11.02      2.87 o 
 -18   7   4       89.93      112.17      4.65 o 
 -17   7   4       38.32       44.91      3.11 o 
 -16   7   4        0.36        0.91      1.45 o 
 -15   7   4        0.68        1.05      1.29 o 
 -14   7   4        1.19        1.23      1.28 o 
 -13   7   4       26.05       27.37      2.39 o 
 -12   7   4       17.40       13.27      1.81 o 
 -11   7   4       18.55       19.03      1.98 o 
 -10   7   4        0.87        0.07      1.05 o 
  -9   7   4       30.83       35.34      1.91 o 
  -8   7   4      214.93      213.63      4.76 o 
  -7   7   4       29.21       23.30      1.18 o 
  -6   7   4      181.05      156.85      2.51 o 
  -5   7   4      915.53      890.42      9.28 o 
  -4   7   4      284.89      307.30      3.87 o 
  -3   7   4        1.64        2.43      0.64 o 
  -2   7   4      568.63      525.70      6.46 o 
  -1   7   4       49.77       55.92      1.68 o 
   0   7   4       17.48       17.38      1.08 o 
   1   7   4      135.10      120.87      2.54 o 
   2   7   4       22.50       24.01      1.16 o 
   3   7   4      904.79      840.87      9.80 o 
   4   7   4     1027.20      989.85     12.46 o 
   5   7   4      381.97      383.48      6.49 o 
   6   7   4      200.01      179.30      3.92 o 
   7   7   4        2.67        1.30      0.89 o 
   8   7   4      146.88      136.58      6.47 o 
   9   7   4       14.14       13.05      1.37 o 
  10   7   4        4.58        3.90      1.67 o 
  11   7   4        0.01       -0.88      0.86 o 
  12   7   4        3.97        2.48      1.15 o 
  13   7   4        6.73        7.83      1.38 o 
  14   7   4        5.69        5.90      1.66 o 
  15   7   4       28.70       31.44      2.31 o 
  16   7   4       28.19       40.21      4.30 o 
  17   7   4        4.00        6.15      1.58 o 
 -17   8   4        0.01       -1.23      1.60 o 
 -16   8   4        0.04       -0.16      1.55 o 
 -15   8   4        2.81        3.60      1.74 o 
 -14   8   4        0.04       -0.57      1.32 o 
 -13   8   4        1.80        2.95      1.51 o 
 -12   8   4       21.91       26.41      3.08 o 
 -11   8   4       11.22       10.81      1.82 o 
 -10   8   4       18.57       16.29      3.43 o 
  -9   8   4        0.91        1.24      1.25 o 
  -8   8   4        4.22        3.73      1.40 o 
  -7   8   4       29.44       30.14      3.45 o 
  -6   8   4        4.56        5.95      1.12 o 
  -5   8   4      233.75      231.01      4.57 o 
  -4   8   4       18.46       14.13      2.09 o 
  -3   8   4        9.92       14.13      1.27 o 
  -2   8   4       96.15       98.55      5.26 o 
  -1   8   4        0.01       -1.07      1.40 o 
   0   8   4       40.76       33.62      2.19 o 
   1   8   4        6.65        7.84      1.06 o 
   2   8   4       49.99       47.10      2.00 o 
   3   8   4        0.23        0.28      0.84 o 
   4   8   4       36.77       44.30      2.00 o 
   5   8   4        0.16        1.17      0.87 o 
   6   8   4        4.44        3.40      1.00 o 
   7   8   4        1.56        2.01      1.28 o 
   8   8   4        0.14        0.59      0.98 o 
   9   8   4        9.25       10.78      1.38 o 
  10   8   4        9.64       10.52      2.01 o 
  11   8   4        0.65        0.22      1.08 o 
  12   8   4       10.44       15.18      1.64 o 
  13   8   4        5.15        3.65      1.33 o 
  14   8   4       22.72       23.06      2.09 o 
  15   8   4        2.31       -0.08      1.22 o 
 -15   9   4       17.74       19.36      2.51 o 
 -14   9   4       13.07       12.80      2.15 o 
 -13   9   4       53.96       60.29      3.59 o 
 -12   9   4      101.55      117.46      4.53 o 
 -11   9   4        3.25        1.75      1.47 o 
 -10   9   4        5.57        6.71      3.43 o 
  -9   9   4       16.19       13.79      1.95 o 
  -8   9   4        0.00        1.80      1.75 o 
  -7   9   4       15.71       12.78      2.45 o 
  -6   9   4       22.32       18.07      3.53 o 
  -5   9   4      113.81       99.89      3.49 o 
  -4   9   4        6.26        8.90      1.46 o 
  -3   9   4       10.32       15.41      2.20 o 
  -2   9   4        1.07       -0.45      1.01 o 
  -1   9   4        0.03        0.22      1.11 o 
   0   9   4       11.13       11.41      1.55 o 
   1   9   4        0.33        0.70      0.96 o 
   2   9   4       10.31       15.68      4.16 o 
   3   9   4        1.44        2.22      1.99 o 
   4   9   4        0.18        0.56      1.12 o 
   5   9   4       19.70       17.52      2.13 o 
   6   9   4       12.27       11.06      1.44 o 
   7   9   4        6.15        6.16      1.22 o 
   8   9   4       15.13       16.77      1.66 o 
   9   9   4        1.37        3.23      1.20 o 
  10   9   4        0.89        2.89      1.21 o 
  11   9   4       27.12       30.74      2.21 o 
  12   9   4       22.86       23.19      2.03 o 
  13   9   4       36.15       46.63      2.77 o 
 -12  10   4        0.88        4.40      2.21 o 
 -11  10   4        4.49        5.37      2.46 o 
 -10  10   4       38.30       33.65      3.75 o 
  -9  10   4       27.28       39.63      4.16 o 
  -8  10   4        0.08        1.17      1.86 o 
  -7  10   4        0.05        1.02      2.05 o 
  -6  10   4       20.89       21.81      3.12 o 
  -5  10   4        0.28       -1.10      2.47 o 
  -4  10   4        6.22       11.61      1.71 o 
  -3  10   4       40.87       41.93      2.64 o 
  -2  10   4        0.11        0.78      1.14 o 
  -1  10   4       32.99       27.60      2.41 o 
   0  10   4       25.59       20.49      1.99 o 
   1  10   4       21.27       18.57      1.93 o 
   2  10   4       10.37       12.50      2.52 o 
   3  10   4        0.02        1.42      1.17 o 
   4  10   4       27.60       24.98      2.22 o 
   5  10   4       25.99       26.57      2.37 o 
   6  10   4        1.29        0.71      1.24 o 
   7  10   4       11.06        9.50      1.93 o 
   8  10   4       27.44       28.20      2.12 o 
   9  10   4       15.49       18.14      1.87 o 
  10  10   4       46.30       61.67      2.92 o 
  11  10   4       25.53       23.62      2.12 o 
  -8  11   4        0.46       -0.04      1.99 o 
  -7  11   4       12.13       18.21      3.23 o 
  -6  11   4       23.04       23.04      3.51 o 
  -5  11   4        2.12        0.66      2.10 o 
  -4  11   4        3.03        2.72      1.33 o 
  -3  11   4       23.55       31.95      6.27 o 
  -2  11   4       21.77       18.36      3.91 o 
  -1  11   4       30.36       29.00      4.29 o 
   0  11   4       12.19       12.77      4.70 o 
   1  11   4        9.26       14.93      1.98 o 
   2  11   4        9.27        7.22      2.26 o 
   3  11   4        0.48        2.29      2.23 o 
   4  11   4        0.11        3.09      1.72 o 
   5  11   4        0.74        0.21      1.28 o 
   6  11   4        1.58        2.63      1.42 o 
   7  11   4        0.00        1.26      1.42 o 
 -22   1   5       22.44       17.48      2.68 o 
 -21   1   5        2.77        4.98      1.98 o 
 -20   1   5       22.72       23.21      3.24 o 
 -19   1   5        0.78        0.14      2.31 o 
 -18   1   5       14.75       18.98      2.30 o 
 -17   1   5       27.96       27.02      2.52 o 
 -16   1   5      116.32      123.94      3.38 o 
 -15   1   5      495.88      501.96      8.30 o 
 -14   1   5      197.50      190.12      4.20 o 
 -13   1   5       67.77       67.68      1.42 o 
 -12   1   5        3.10        1.59      0.47 o 
 -11   1   5      165.76      190.51      2.12 o 
 -10   1   5      522.24      492.05      4.84 o 
  -9   1   5      105.04      123.55      1.48 o 
  -8   1   5       50.30       47.79      0.72 o 
  -7   1   5      490.80      521.90      4.95 o 
  -6   1   5        0.18        1.56      0.40 o 
  -5   1   5      181.29      233.60      3.30 o 
  -4   1   5      317.71      299.55      4.05 o 
  -3   1   5      361.36      451.34      3.99 o 
  -2   1   5     1157.59     1273.02     11.53 o 
  -1   1   5      721.93      818.91      9.32 o 
   0   1   5     2744.08     2852.25     21.09 o 
   1   1   5      125.78      159.52      1.50 o 
   2   1   5      556.09      568.67      4.48 o 
   3   1   5      241.41      221.92      2.03 o 
   4   1   5      100.92       92.69      1.06 o 
   5   1   5       50.82       78.98      1.42 o 
   6   1   5        6.07        4.85      0.35 o 
   7   1   5       28.86       28.81      0.80 o 
   8   1   5      367.28      389.53      3.86 o 
   9   1   5      111.93      100.45      1.54 o 
  10   1   5      449.58      424.61      4.48 o 
  11   1   5      318.82      288.59      3.26 o 
  12   1   5      770.80      769.39      7.17 o 
  13   1   5      189.57      181.49      3.02 o 
  14   1   5       15.02       13.92      1.12 o 
  15   1   5      297.71      289.97      4.27 o 
  16   1   5       14.94        9.17      0.90 o 
  17   1   5        0.38        0.39      0.68 o 
  18   1   5       96.87      106.44      2.49 o 
  19   1   5       33.27       28.21      1.56 o 
  20   1   5       17.90       20.90      1.45 o 
  21   1   5        4.51        3.95      1.05 o 
 -22   2   5        0.01       -1.19      2.59 o 
 -21   2   5       22.51       17.65      3.88 o 
 -20   2   5        5.42        6.41      2.45 o 
 -19   2   5        0.03        1.09      3.30 o 
 -18   2   5        1.00        0.12      1.42 o 
 -17   2   5        0.47        0.25      1.36 o 
 -16   2   5        8.56        8.61      1.24 o 
 -15   2   5       24.26       18.13      1.51 o 
 -14   2   5        5.58        6.67      0.99 o 
 -13   2   5       34.78       24.58      1.06 o 
 -12   2   5        1.62        1.05      0.35 o 
 -11   2   5       17.82       24.07      0.73 o 
 -10   2   5      176.79      199.67      2.36 o 
  -9   2   5     1048.91     1143.59     10.59 o 
  -8   2   5     1830.96     1901.80     17.18 o 
  -7   2   5      527.58      561.91      5.41 o 
  -6   2   5       12.36       26.98      0.64 o 
  -5   2   5     3040.93     3189.15     26.61 o 
  -4   2   5     1589.75     1691.56     15.20 o 
  -3   2   5      471.89      518.06      4.95 o 
  -2   2   5      685.53      745.70      6.96 o 
  -1   2   5       50.03       44.26      0.67 o 
   0   2   5     1257.40     1339.95     10.65 o 
   1   2   5      202.08      264.25      2.46 o 
   2   2   5      575.09      613.92      4.72 o 
   3   2   5      290.80      216.44      2.16 o 
   4   2   5       19.09       22.12      0.53 o 
   5   2   5      122.19      144.76      1.80 o 
   6   2   5      360.61      334.00      3.51 o 
   7   2   5       55.03       61.07      1.15 o 
   8   2   5      173.67      168.59      2.08 o 
   9   2   5      293.60      279.68      3.06 o 
  10   2   5      217.51      210.56      2.57 o 
  11   2   5       34.67       27.29      0.96 o 
  12   2   5      620.40      587.53      5.77 o 
  13   2   5      113.94      104.51      3.34 o 
  14   2   5       12.94        9.87      0.94 o 
  15   2   5        5.42        4.29      0.92 o 
  16   2   5        4.31        1.83      0.85 o 
  17   2   5        7.62        8.54      1.14 o 
  18   2   5        1.11       -0.53      0.87 o 
  19   2   5        5.78        3.85      1.07 o 
  20   2   5       33.81       33.42      1.73 o 
  21   2   5        3.59        3.52      0.99 o 
 -22   3   5        0.38       -3.03      2.50 o 
 -21   3   5       15.27       12.24      3.56 o 
 -20   3   5        2.58        2.30      2.89 o 
 -19   3   5       17.84        5.42      2.17 o 
 -18   3   5        6.94        3.00      1.89 o 
 -17   3   5       17.07       16.76      2.08 o 
 -16   3   5       21.95       20.37      1.66 o 
 -15   3   5       16.30       22.01      1.62 o 
 -14   3   5       81.12       78.87      1.91 o 
 -13   3   5      125.93      121.88      2.94 o 
 -12   3   5      160.43      142.25      2.45 o 
 -11   3   5      242.31      260.45      3.30 o 
 -10   3   5        7.16        8.59      0.49 o 
  -9   3   5      224.71      230.89      2.68 o 
  -8   3   5      275.73      269.20      2.99 o 
  -7   3   5     1136.78     1201.17     10.42 o 
  -6   3   5       87.83      100.53      1.30 o 
  -5   3   5      849.12      856.67      8.06 o 
  -4   3   5     1553.38     1526.24     13.89 o 
  -3   3   5      568.81      525.88      4.70 o 
  -2   3   5      113.30      131.34      1.51 o 
  -1   3   5        0.51        1.86      0.26 o 
   0   3   5      297.56      319.37      2.79 o 
   1   3   5        3.26        2.24      0.25 o 
   2   3   5      123.66      123.06      1.84 o 
   3   3   5       70.51       46.25      0.82 o 
   4   3   5      115.84      134.93      1.64 o 
   5   3   5      110.30      100.35      1.62 o 
   6   3   5       77.69       56.21      1.63 o 
   7   3   5        1.22        1.02      0.36 o 
   8   3   5       30.40       37.69      1.59 o 
   9   3   5       89.85       67.67      1.40 o 
  10   3   5      218.54      198.01      2.50 o 
  11   3   5        5.81        6.94      0.63 o 
  12   3   5       21.43       19.04      2.10 o 
  13   3   5       40.96       27.61      1.78 o 
  14   3   5      407.14      386.21      5.83 o 
  15   3   5       57.18       48.21      2.93 o 
  16   3   5        7.04        6.10      1.02 o 
  17   3   5       77.48       75.44      2.44 o 
  18   3   5        7.25        6.79      1.22 o 
  19   3   5        7.65        4.18      1.42 o 
  20   3   5        6.06        7.25      1.59 o 
 -21   4   5        7.16        8.22      3.26 o 
 -20   4   5        2.75        6.46      3.32 o 
 -19   4   5      120.57      123.95      7.14 o 
 -18   4   5       81.79       92.63      6.23 o 
 -17   4   5        3.38        9.25      2.76 o 
 -16   4   5        1.68       -0.03      2.27 o 
 -15   4   5       20.52       26.36      2.10 o 
 -14   4   5       86.50       90.22      2.73 o 
 -13   4   5       96.75       88.38      1.97 o 
 -12   4   5      127.80      139.96      2.49 o 
 -11   4   5       53.91       54.23      1.36 o 
 -10   4   5        0.69        0.85      0.48 o 
  -9   4   5      301.13      368.80      3.73 o 
  -8   4   5       46.49       55.50      1.03 o 
  -7   4   5       11.85       15.30      0.59 o 
  -6   4   5      216.84      220.60      2.61 o 
  -5   4   5        2.86        3.46      0.41 o 
  -4   4   5       20.40       38.83      0.79 o 
  -3   4   5      114.38      105.71      1.39 o 
  -2   4   5      613.62      658.96      5.90 o 
  -1   4   5     1115.19     1213.59      9.81 o 
   0   4   5      974.12      999.99      9.20 o 
   1   4   5        0.58        1.39      0.31 o 
   2   4   5       32.36       25.38      0.72 o 
   3   4   5        3.49        4.83      0.43 o 
   4   4   5       10.45       18.84      0.86 o 
   5   4   5       76.28       67.80      1.42 o 
   6   4   5      241.93      228.09      3.36 o 
   7   4   5       59.65       71.31      1.70 o 
   8   4   5       78.73       84.33      1.95 o 
   9   4   5       92.76       93.63      1.93 o 
  10   4   5        6.74        7.02      0.76 o 
  11   4   5       61.77       61.06      2.22 o 
  12   4   5      150.43      136.07      3.43 o 
  13   4   5       15.07       11.16      1.64 o 
  14   4   5       24.83       27.61      1.88 o 
  15   4   5        2.22        0.06      0.90 o 
  16   4   5        5.92        2.03      1.63 o 
  17   4   5       18.11       18.34      1.79 o 
  18   4   5       65.79       73.07      3.02 o 
  19   4   5       56.23       65.35      2.98 o 
  20   4   5        0.39        0.91      1.32 o 
 -20   5   5        0.96       -1.26      2.57 o 
 -19   5   5        0.74       -2.12      2.28 o 
 -18   5   5        1.54        0.39      2.62 o 
 -17   5   5        8.88       12.11      3.27 o 
 -16   5   5       30.07       31.40      2.49 o 
 -15   5   5        8.53        8.24      1.54 o 
 -14   5   5       35.70       25.78      1.95 o 
 -13   5   5        0.08        0.36      0.89 o 
 -12   5   5        4.50        8.86      1.54 o 
 -11   5   5        0.00       -0.32      0.70 o 
 -10   5   5        2.51        2.03      0.70 o 
  -9   5   5      492.37      510.57      5.74 o 
  -8   5   5      187.13      178.17      2.22 o 
  -7   5   5      106.02       91.64      1.31 o 
  -6   5   5       10.26       10.52      0.54 o 
  -5   5   5        0.01       -0.06      0.30 o 
  -4   5   5       10.52        5.99      0.42 o 
  -3   5   5       18.18       33.82      0.75 o 
  -2   5   5       32.41       41.05      0.95 o 
  -1   5   5       23.93       24.87      0.78 o 
   0   5   5      579.36      535.85      5.71 o 
   1   5   5      110.71      108.31      1.86 o 
   2   5   5       19.05       13.67      0.79 o 
   3   5   5       24.70       27.54      1.06 o 
   4   5   5      422.53      440.42      6.08 o 
   5   5   5        7.79        7.58      0.73 o 
   6   5   5       18.52       22.17      1.11 o 
   7   5   5      538.60      546.02      6.83 o 
   8   5   5     1310.88     1314.00     14.60 o 
   9   5   5       10.90       11.97      1.31 o 
  10   5   5       56.71       42.01      1.96 o 
  11   5   5        3.61        5.52      1.11 o 
  12   5   5        2.09        3.46      1.04 o 
  13   5   5      116.00      128.91      3.49 o 
  14   5   5       40.36       37.51      2.22 o 
  15   5   5        1.72        0.68      1.06 o 
  16   5   5        8.30       13.13      1.62 o 
  17   5   5       21.77       16.20      1.79 o 
  18   5   5        8.60        6.65      1.51 o 
  19   5   5       32.73       38.98      2.55 o 
 -19   6   5        2.37        3.28      3.05 o 
 -18   6   5        3.83        2.19      2.85 o 
 -17   6   5        0.46        0.52      1.42 o 
 -16   6   5        4.92        5.63      1.61 o 
 -15   6   5       33.22       25.43      2.31 o 
 -14   6   5       72.46       71.05      7.89 o 
 -13   6   5        3.23        2.28      1.26 o 
 -12   6   5       75.81       79.89      3.29 o 
 -11   6   5      140.45      176.30      4.17 o 
 -10   6   5      271.00      237.76      4.92 o 
  -9   6   5      165.77      173.20      3.38 o 
  -8   6   5       14.24       21.74      1.13 o 
  -7   6   5      158.78      163.04      2.45 o 
  -6   6   5      225.27      206.71      2.59 o 
  -5   6   5      422.12      424.75      4.16 o 
  -4   6   5        1.78        2.25      0.77 o 
  -3   6   5       62.97       71.73      1.32 o 
  -2   6   5        6.63        2.36      0.46 o 
  -1   6   5      200.49      231.29      2.73 o 
   0   6   5      253.90      238.64      3.06 o 
   1   6   5       11.16       12.60      0.70 o 
   2   6   5       58.82       49.13      1.19 o 
   3   6   5       42.09       50.03      1.29 o 
   4   6   5      184.18      179.56      2.58 o 
   5   6   5      146.76      160.35      2.84 o 
   6   6   5      106.55       90.99      2.12 o 
   7   6   5        0.02        0.13      0.89 o 
   8   6   5      326.23      295.66      5.50 o 
   9   6   5       33.99       36.20      1.96 o 
  10   6   5       15.31        3.53      1.82 o 
  11   6   5       27.80       24.43      1.79 o 
  12   6   5        1.53        0.96      1.05 o 
  13   6   5       16.33       16.92      1.87 o 
  14   6   5       70.26       86.33      3.06 o 
  15   6   5       16.25       17.30      1.96 o 
  16   6   5       30.39       38.64      2.50 o 
  17   6   5       12.95        9.50      2.11 o 
  18   6   5        0.02       -0.22      1.32 o 
 -18   7   5       13.48        9.88      3.68 o 
 -17   7   5        1.73        1.82      1.64 o 
 -16   7   5        0.10        0.50      3.04 o 
 -15   7   5        0.52       -2.28      1.14 o 
 -14   7   5        0.29        0.23      1.78 o 
 -13   7   5        4.83        4.46      1.47 o 
 -12   7   5        0.02       -0.41      1.32 o 
 -11   7   5       27.34       25.70      2.21 o 
 -10   7   5       22.82       21.43      2.01 o 
  -9   7   5        3.87        3.49      1.35 o 
  -8   7   5        0.19        1.60      1.19 o 
  -7   7   5       50.83       44.10      2.03 o 
  -6   7   5      157.14      146.72      4.05 o 
  -5   7   5      328.17      345.88      4.26 o 
  -4   7   5      290.68      298.21      3.80 o 
  -3   7   5      323.43      275.17      3.91 o 
  -2   7   5       14.36       16.31      0.88 o 
  -1   7   5       10.18       10.51      0.74 o 
   0   7   5       73.05       51.64      1.33 o 
   1   7   5        0.17        0.64      0.53 o 
   2   7   5       10.10       13.64      1.09 o 
   3   7   5      418.07      386.62      6.04 o 
   4   7   5      557.72      544.02      8.50 o 
   5   7   5      197.20      189.16      4.08 o 
   6   7   5      352.19      318.67      5.78 o 
   7   7   5       48.75       46.10      2.10 o 
   8   7   5        5.56        4.36      1.46 o 
   9   7   5       25.08       26.63      2.18 o 
  10   7   5       28.60       32.95      2.05 o 
  11   7   5        1.28        2.39      1.82 o 
  12   7   5        7.37        6.33      1.32 o 
  13   7   5        0.37        1.00      1.15 o 
  14   7   5       16.17       20.70      1.92 o 
  15   7   5       14.41       14.78      1.85 o 
  16   7   5       23.22       24.59      2.18 o 
 -16   8   5        4.07        5.89      1.89 o 
 -15   8   5        0.85        2.63      1.56 o 
 -14   8   5        7.54        7.99      1.91 o 
 -13   8   5        0.17        1.24      1.36 o 
 -12   8   5        4.08        1.33      2.17 o 
 -11   8   5        3.11        5.01      1.52 o 
 -10   8   5        0.11       -0.64      1.19 o 
  -9   8   5       18.62       15.68      1.83 o 
  -8   8   5       13.85        7.78      1.52 o 
  -7   8   5      126.83      123.37      4.06 o 
  -6   8   5        0.05       -0.22      0.69 o 
  -5   8   5       76.86       77.03      3.39 o 
  -4   8   5        9.63        7.27      1.06 o 
  -3   8   5       20.35       22.74      2.51 o 
  -2   8   5      130.84      118.55      4.16 o 
  -1   8   5      114.39      125.34      3.73 o 
   0   8   5       22.09       13.36      2.07 o 
   1   8   5      258.43      228.86      5.80 o 
   2   8   5      214.81      226.49      4.56 o 
   3   8   5       15.35       10.73      1.29 o 
   4   8   5        0.14        1.49      0.92 o 
   5   8   5       56.07       51.36      3.23 o 
   6   8   5        1.79        0.04      0.95 o 
   7   8   5       28.96       22.12      1.68 o 
   8   8   5        2.43        1.93      1.06 o 
   9   8   5        2.04        2.07      1.03 o 
  10   8   5        0.11       -0.66      0.99 o 
  11   8   5        0.30        0.93      1.11 o 
  12   8   5        0.09        0.25      1.04 o 
  13   8   5        9.59       10.41      1.63 o 
  14   8   5        7.64        8.87      1.65 o 
  15   8   5        3.41        2.65      1.38 o 
 -14   9   5        4.64        3.72      1.75 o 
 -13   9   5       60.32       72.67      3.85 o 
 -12   9   5       69.17       84.95      5.19 o 
 -11   9   5       44.65       46.59      6.56 o 
 -10   9   5      143.50      158.21      5.08 o 
  -9   9   5       83.15       87.16      5.00 o 
  -8   9   5        0.24        3.28      1.83 o 
  -7   9   5        0.65        1.53      1.76 o 
  -6   9   5        0.89       -1.37      1.44 o 
  -5   9   5      107.74       93.54      3.38 o 
  -4   9   5      284.54      266.48      6.20 o 
  -3   9   5       62.30       59.78      2.82 o 
  -2   9   5        6.84        8.00      1.39 o 
  -1   9   5        0.13        1.12      0.97 o 
   0   9   5       21.63       20.42      1.88 o 
   1   9   5       63.79       53.44      2.65 o 
   2   9   5       20.26       25.61      2.13 o 
   3   9   5       29.15       30.63      2.27 o 
   4   9   5        3.89        3.38      2.08 o 
   5   9   5        0.04        0.22      0.93 o 
   6   9   5        0.13       -0.21      0.93 o 
   7   9   5       23.92       24.84      1.91 o 
   8   9   5       23.68       28.58      2.05 o 
   9   9   5       39.61       40.72      2.36 o 
  10   9   5       69.65       75.13      3.00 o 
  11   9   5       14.65       16.63      1.84 o 
  12   9   5        7.39        4.38      1.42 o 
  13   9   5        2.00        3.08      1.42 o 
 -12  10   5        0.23        0.51      1.94 o 
 -11  10   5        8.33       11.97      2.66 o 
 -10  10   5        3.08        5.28      2.35 o 
  -9  10   5        0.02        2.72      2.17 o 
  -8  10   5        1.22        1.67      1.99 o 
  -7  10   5        1.40        1.05      1.89 o 
  -6  10   5        3.44        4.56      2.04 o 
  -5  10   5        4.29        3.36      1.99 o 
  -4  10   5        3.53        4.41      2.10 o 
  -3  10   5        9.14        8.30      1.54 o 
  -2  10   5       11.48       10.66      1.62 o 
  -1  10   5        1.37        2.40      1.85 o 
   0  10   5        2.57        2.82      1.24 o 
   1  10   5       12.13        7.93      1.52 o 
   2  10   5       12.32       13.29      3.13 o 
   3  10   5        2.38        1.75      1.21 o 
   4  10   5        5.71        7.16      1.57 o 
   5  10   5       18.94       20.26      2.96 o 
   6  10   5        9.43        8.89      1.70 o 
   7  10   5       11.48       13.81      2.86 o 
   8  10   5       33.71       42.60      3.88 o 
   9  10   5       51.61       60.96      2.91 o 
  10  10   5        0.19       -0.47      1.32 o 
  -7  11   5        2.41        2.30      2.08 o 
  -6  11   5        7.14       11.78      2.68 o 
  -5  11   5        1.50        1.09      2.01 o 
  -4  11   5       32.87       35.64      3.99 o 
  -3  11   5       10.09       14.58      4.49 o 
  -2  11   5        0.05        0.16      1.37 o 
  -1  11   5        0.01        0.68      1.44 o 
   0  11   5        2.14        2.95      1.38 o 
   1  11   5        0.30        0.81      1.16 o 
   2  11   5        1.41        1.18      2.60 o 
   3  11   5       86.49       99.89      6.81 o 
   4  11   5       72.27       92.52      8.27 o 
   5  11   5        0.06        0.94      2.40 o 
   6  11   5        6.10        4.84      1.90 o 
 -22   0   6       30.21       30.82      4.51 o 
 -21   0   6        6.73        6.33      3.05 o 
 -20   0   6        7.17        4.05      2.67 o 
 -19   0   6        2.18       -0.52      2.34 o 
 -18   0   6       14.27       14.25      3.00 o 
 -17   0   6        3.41        3.36      2.44 o 
 -16   0   6      328.91      327.53      7.57 o 
 -15   0   6     1141.13     1115.58     29.12 o 
 -14   0   6      350.06      350.92     11.35 o 
 -13   0   6       55.71       60.30      4.05 o 
 -12   0   6      172.20      173.74      6.70 o 
 -11   0   6      278.14      214.21      7.77 o 
 -10   0   6       17.04       18.12      0.80 o 
  -9   0   6      575.14      636.52      9.44 o 
  -8   0   6       53.77       45.29      1.03 o 
  -7   0   6        0.02        0.65      0.65 o 
  -5   0   6     3365.63     3327.28     77.43 o 
  -4   0   6      216.47      199.77      6.31 o 
  -3   0   6     2538.97     2815.10     39.60 o 
  -2   0   6       96.79      138.66      1.80 o 
  -1   0   6      431.57      491.93      4.93 o 
   0   0   6     2156.84     2487.04     23.35 o 
   1   0   6      272.35      193.10      2.49 o 
   2   0   6      610.29      553.65      6.44 o 
   3   0   6        4.46        1.09      0.34 o 
   4   0   6     1734.04     1726.24     19.13 o 
   5   0   6      206.79      195.08      2.74 o 
   6   0   6       19.92       21.33      0.93 o 
   7   0   6      424.74      431.57      5.81 o 
   8   0   6      578.18      586.07      7.61 o 
   9   0   6      301.12      271.62      4.20 o 
  10   0   6      223.08      245.95      3.99 o 
  11   0   6        1.43       -0.10      0.63 o 
  12   0   6       79.50       68.54      2.26 o 
  13   0   6      216.64      223.50      4.52 o 
  14   0   6      115.66       98.25      3.05 o 
  15   0   6        0.60        0.11      0.95 o 
  16   0   6        1.86        1.37      0.97 o 
  17   0   6       21.07       26.57      1.93 o 
  18   0   6       69.01       91.36      3.57 o 
  19   0   6       31.31       24.52      1.99 o 
  20   0   6        4.29        5.51      1.66 o 
 -22   1   6       21.76       27.40      3.02 o 
 -21   1   6        0.01        1.19      1.73 o 
 -20   1   6       25.63       30.63      3.85 o 
 -19   1   6        0.02       -1.44      1.74 o 
 -18   1   6       20.82       20.18      6.30 o 
 -17   1   6        8.22        6.99      1.75 o 
 -16   1   6       80.35       85.73      2.39 o 
 -15   1   6      427.26      429.31      7.55 o 
 -14   1   6      347.18      332.30     10.28 o 
 -13   1   6      102.14      115.03      4.02 o 
 -12   1   6      353.16      332.25      5.86 o 
 -11   1   6       15.07       15.27      0.73 o 
 -10   1   6       88.57       71.65      1.96 o 
  -9   1   6      440.76      448.38      4.38 o 
  -8   1   6      209.35      212.78      2.74 o 
  -7   1   6        0.09        0.15      0.30 o 
  -6   1   6      699.77      768.07      8.34 o 
  -5   1   6      240.37      301.68      3.57 o 
  -4   1   6        0.16       -0.07      0.20 o 
  -3   1   6       34.22       34.15      0.56 o 
  -2   1   6     3815.72     4169.05     59.45 o 
  -1   1   6      107.02      182.23      1.85 o 
   0   1   6       24.81       38.52      0.64 o 
   1   1   6      496.69      545.95      4.34 o 
   2   1   6      308.30      276.41      2.44 o 
   3   1   6       98.26       88.46      1.08 o 
   4   1   6        0.76        0.62      0.21 o 
   5   1   6      479.63      467.71      4.42 o 
   6   1   6      118.55      121.78      1.75 o 
   7   1   6      442.31      494.91      4.71 o 
   8   1   6      229.87      222.58      2.72 o 
   9   1   6      302.86      301.24      3.27 o 
  10   1   6      144.35      131.45      1.92 o 
  11   1   6        4.30        4.31      0.55 o 
  12   1   6       73.51       73.83      1.88 o 
  13   1   6      438.05      422.40      5.49 o 
  14   1   6      590.74      567.67      7.01 o 
  15   1   6      131.56      135.16      2.47 o 
  16   1   6       42.75       38.11      1.51 o 
  17   1   6        7.76       10.93      1.02 o 
  18   1   6        1.64        1.56      0.84 o 
  19   1   6       24.41       31.51      2.04 o 
  20   1   6       18.49       24.68      1.58 o 
 -22   2   6        0.00       -2.37      2.76 o 
 -21   2   6        0.00       -1.39      2.34 o 
 -20   2   6        8.22       10.67      2.40 o 
 -19   2   6       36.61       34.63      3.33 o 
 -18   2   6       14.69       17.69      2.26 o 
 -17   2   6      154.32      146.09      7.59 o 
 -16   2   6        4.80        1.18      1.33 o 
 -15   2   6        3.78        3.89      1.24 o 
 -14   2   6      251.47      248.39      5.49 o 
 -13   2   6       79.97       78.52      3.32 o 
 -12   2   6      100.83      107.96      3.82 o 
 -11   2   6       92.64       89.39      1.93 o 
 -10   2   6       31.43       41.21      0.96 o 
  -9   2   6      459.15      496.19      4.91 o 
  -8   2   6      954.93     1013.29      9.39 o 
  -7   2   6      108.83      144.16      2.61 o 
  -6   2   6      343.99      327.41      3.30 o 
  -5   2   6      940.59      884.96      7.66 o 
  -4   2   6     1045.84     1042.12      9.56 o 
  -3   2   6      259.74      238.09      2.53 o 
  -2   2   6      722.27      847.02      6.88 o 
  -1   2   6      105.46      110.27      1.24 o 
   0   2   6      132.69      115.52      1.38 o 
   1   2   6       32.46       43.70      1.02 o 
   2   2   6      924.09      819.44      6.47 o 
   3   2   6        3.15        5.59      0.38 o 
   4   2   6       11.43       11.88      0.50 o 
   5   2   6      284.69      279.18      2.72 o 
   6   2   6      308.11      261.10      2.97 o 
   7   2   6      260.08      242.24      2.87 o 
   8   2   6       21.70       31.35      0.96 o 
   9   2   6       54.18       49.68      1.19 o 
  10   2   6       41.81       36.82      1.06 o 
  11   2   6      289.96      287.79      3.64 o 
  12   2   6      274.84      284.19      4.07 o 
  13   2   6      122.69      121.10      2.46 o 
  14   2   6      166.22      158.03      3.27 o 
  15   2   6       95.41       84.96      2.98 o 
  16   2   6       77.17       84.86      2.63 o 
  17   2   6       54.29       50.99      2.77 o 
  18   2   6       24.02       31.87      1.90 o 
  19   2   6       21.71       16.68      1.34 o 
  20   2   6        6.61        5.63      1.04 o 
 -21   3   6       41.19       44.18      5.20 o 
 -20   3   6       94.22       67.64      5.42 o 
 -19   3   6        7.79       -0.08      1.37 o 
 -18   3   6       10.62       12.73      3.19 o 
 -17   3   6       24.71       28.38      2.57 o 
 -16   3   6        0.17       -0.15      1.38 o 
 -15   3   6       73.90       86.94      3.65 o 
 -14   3   6       41.79       36.78      2.54 o 
 -13   3   6        8.27        7.16      1.93 o 
 -12   3   6       63.06       67.42      1.64 o 
 -11   3   6      185.41      199.10      3.37 o 
 -10   3   6      159.88      199.85      2.96 o 
  -9   3   6      204.54      236.24      2.97 o 
  -8   3   6      109.83      113.27      1.56 o 
  -7   3   6        0.01       -0.02      0.24 o 
  -6   3   6      628.27      656.58      5.93 o 
  -5   3   6      678.37      773.22      7.34 o 
  -4   3   6        0.30        2.93      0.32 o 
  -3   3   6       11.01        8.17      0.38 o 
  -2   3   6       12.65       15.69      0.49 o 
  -1   3   6      466.99      497.04      4.32 o 
   0   3   6     1362.65     1402.34     10.70 o 
   1   3   6       70.39       75.25      1.03 o 
   2   3   6      181.93      184.43      1.89 o 
   3   3   6      373.74      367.48      3.85 o 
   4   3   6     1372.23     1403.09     13.65 o 
   5   3   6     1674.76     1606.01     13.60 o 
   6   3   6      116.26      127.84      1.88 o 
   7   3   6      174.68      166.98      2.44 o 
   8   3   6       45.26       38.84      1.08 o 
   9   3   6      202.83      196.50      2.69 o 
  10   3   6       46.85       46.15      1.30 o 
  11   3   6        0.43        0.24      0.41 o 
  12   3   6        1.53        1.23      0.73 o 
  13   3   6       19.79       18.12      1.35 o 
  14   3   6       22.64       17.91      1.38 o 
  15   3   6       26.57       23.37      1.50 o 
  16   3   6       13.88       11.18      1.26 o 
  17   3   6        6.27        7.83      1.66 o 
  18   3   6       17.40       18.80      2.44 o 
  19   3   6       21.91       21.52      2.05 o 
  20   3   6        0.05       -0.97      1.44 o 
 -21   4   6        1.64        1.61      2.77 o 
 -20   4   6       14.84       14.94      3.71 o 
 -19   4   6       29.13       25.83      4.10 o 
 -18   4   6       12.60       10.11      3.06 o 
 -17   4   6       14.83       13.42      3.17 o 
 -16   4   6       41.84       36.97      4.26 o 
 -15   4   6      114.22      118.80      6.67 o 
 -14   4   6        8.27        7.04      1.54 o 
 -13   4   6        3.81        7.68      1.05 o 
 -12   4   6      138.76      151.35      2.64 o 
 -11   4   6        0.04        1.68      0.61 o 
 -10   4   6      347.94      302.53      4.11 o 
  -9   4   6        0.02        0.48      0.53 o 
  -8   4   6      200.23      186.67      2.64 o 
  -7   4   6      278.06      246.04      2.67 o 
  -6   4   6      114.80      116.89      1.67 o 
  -5   4   6       19.69       15.48      0.91 o 
  -4   4   6       26.07       23.71      0.66 o 
  -3   4   6       65.42       60.34      1.01 o 
  -2   4   6      282.82      295.56      3.00 o 
  -1   4   6      138.40      135.52      1.61 o 
   0   4   6        2.87        5.09      0.41 o 
   1   4   6       96.07      109.32      1.59 o 
   2   4   6       13.31        8.92      0.53 o 
   3   4   6      195.29      197.59      2.60 o 
   4   4   6       73.96       76.51      1.44 o 
   5   4   6       31.96       45.14      1.13 o 
   6   4   6        0.01        0.32      0.34 o 
   7   4   6        3.84        3.90      0.68 o 
   8   4   6     1190.88     1182.02     13.22 o 
   9   4   6        2.21        3.30      0.68 o 
  10   4   6        5.08        4.87      1.05 o 
  11   4   6        2.42        2.26      0.92 o 
  12   4   6       42.33       40.47      2.02 o 
  13   4   6       82.26       83.26      2.79 o 
  14   4   6        0.33        1.28      1.31 o 
  15   4   6        0.02       -0.33      0.56 o 
  16   4   6       18.47       14.06      1.63 o 
  17   4   6        0.72       -1.17      1.14 o 
  18   4   6       48.81       48.02      2.63 o 
  19   4   6       66.06       74.38      4.45 o 
 -20   5   6        0.00        3.32      3.10 o 
 -19   5   6        9.56        9.67      3.39 o 
 -18   5   6       22.23       22.29      3.95 o 
 -17   5   6        3.80        2.73      2.51 o 
 -16   5   6        4.43        5.52      2.85 o 
 -15   5   6        5.38       10.97      1.60 o 
 -14   5   6      151.28      154.17      4.77 o 
 -13   5   6      183.11      173.45     10.18 o 
 -12   5   6       10.20        7.95      1.16 o 
 -11   5   6       48.43       49.18      2.02 o 
 -10   5   6      205.86      199.04      3.75 o 
  -9   5   6       74.20       81.85      1.85 o 
  -8   5   6       17.59       20.34      0.91 o 
  -7   5   6      185.36      163.68      2.40 o 
  -6   5   6       21.55       35.80      0.96 o 
  -5   5   6       91.40       82.31      1.36 o 
  -4   5   6       13.31       10.92      0.58 o 
  -3   5   6       11.52        7.15      0.47 o 
  -2   5   6        0.80        2.38      0.37 o 
  -1   5   6      160.55      193.04      2.26 o 
   0   5   6      182.70      168.72      2.34 o 
   1   5   6        0.13        0.01      0.36 o 
   2   5   6       67.22       62.78      1.50 o 
   3   5   6       16.25        9.93      0.76 o 
   4   5   6        2.22        1.56      0.56 o 
   5   5   6        0.26       -0.27      0.50 o 
   6   5   6      274.77      297.86      4.70 o 
   7   5   6      221.35      229.35      3.65 o 
   8   5   6     1426.90     1301.93     15.99 o 
   9   5   6      708.85      735.40     11.01 o 
  10   5   6        1.90        1.44      1.68 o 
  11   5   6       29.28       27.44      1.84 o 
  12   5   6       31.16       32.91      3.96 o 
  13   5   6      264.51      245.79      5.18 o 
  14   5   6        0.49        0.56      1.06 o 
  15   5   6        2.86        3.25      1.20 o 
  16   5   6       10.73       12.49      1.95 o 
  17   5   6        2.13        0.87      1.25 o 
  18   5   6        0.05        0.08      1.28 o 
 -19   6   6       15.20       18.75      3.93 o 
 -18   6   6        8.25        8.82      3.19 o 
 -17   6   6        0.02       -1.80      2.25 o 
 -16   6   6        0.30        1.90      2.65 o 
 -15   6   6        4.11        8.09      1.62 o 
 -14   6   6        2.07        2.16      1.27 o 
 -13   6   6        0.04       -0.26      1.11 o 
 -12   6   6        1.19       -0.33      1.62 o 
 -11   6   6      438.59      459.17      7.93 o 
 -10   6   6      736.67      725.56     11.30 o 
  -9   6   6      206.99      188.13      4.17 o 
  -8   6   6     1024.55      944.15     13.99 o 
  -7   6   6      577.07      612.95      6.77 o 
  -6   6   6       20.26       16.67      0.89 o 
  -5   6   6       17.57       14.25      0.68 o 
  -4   6   6       16.13        6.60      0.62 o 
  -3   6   6        1.71        2.12      0.43 o 
  -2   6   6       35.55       24.05      0.83 o 
  -1   6   6        0.97        4.24      0.49 o 
   0   6   6       31.91       33.76      1.13 o 
   1   6   6        0.51        4.72      0.64 o 
   2   6   6        5.01        6.36      0.60 o 
   3   6   6      246.99      204.02      2.78 o 
   4   6   6      221.98      220.56      3.83 o 
   5   6   6       84.28       73.94      2.10 o 
   6   6   6       11.69        4.65      0.93 o 
   7   6   6      283.92      291.82      6.19 o 
   8   6   6       15.38       14.86      1.43 o 
   9   6   6      191.70      177.69      4.12 o 
  10   6   6      202.74      185.76      4.26 o 
  11   6   6       81.70       79.46      2.80 o 
  12   6   6      118.96      109.55      4.06 o 
  13   6   6       26.95       25.18      2.14 o 
  14   6   6        6.01        4.02      1.84 o 
  15   6   6       35.96       50.50      2.67 o 
  16   6   6        3.85        3.46      1.53 o 
  17   6   6        0.10       -1.15      1.23 o 
 -18   7   6       11.73       16.88      4.09 o 
 -17   7   6        4.05        6.43      3.12 o 
 -16   7   6       10.57        8.49      3.29 o 
 -15   7   6        5.13        2.60      1.70 o 
 -14   7   6        1.60        1.00      1.29 o 
 -13   7   6        0.29       -1.45      1.15 o 
 -12   7   6       22.51       16.71      1.94 o 
 -11   7   6       38.20       35.50      2.59 o 
 -10   7   6       47.18       37.95      3.40 o 
  -9   7   6      121.60      102.85      3.75 o 
  -8   7   6       24.28       22.17      4.88 o 
  -7   7   6      388.92      406.81      8.44 o 
  -6   7   6       38.31       29.46      1.50 o 
  -5   7   6      170.76      194.64      3.13 o 
  -4   7   6        6.45        4.31      0.63 o 
  -3   7   6       64.59       59.15      1.43 o 
  -2   7   6      106.16      107.67      1.94 o 
  -1   7   6       75.66       77.19      1.63 o 
   0   7   6      331.38      338.62      4.49 o 
   1   7   6       76.46       72.69      1.71 o 
   2   7   6      321.18      303.68      4.18 o 
   3   7   6        4.97        2.46      0.66 o 
   4   7   6       79.92       76.60      2.55 o 
   5   7   6       19.63       19.50      1.51 o 
   6   7   6      126.69      134.11      3.45 o 
   7   7   6        0.62       -0.08      0.83 o 
   8   7   6        6.49        8.58      1.24 o 
   9   7   6       48.81       47.56      2.25 o 
  10   7   6       15.70       16.95      1.67 o 
  11   7   6        2.87        2.01      1.15 o 
  12   7   6       32.24       40.30      2.45 o 
  13   7   6        2.11        2.63      1.27 o 
  14   7   6        5.17        6.93      2.56 o 
  15   7   6       35.54       28.21      2.23 o 
  16   7   6        0.05        1.50      1.32 o 
 -16   8   6       18.12       12.27      2.13 o 
 -15   8   6       34.99       49.01      3.42 o 
 -14   8   6        3.61        0.81      1.49 o 
 -13   8   6        0.30       -0.32      1.77 o 
 -12   8   6        0.92        1.90      1.44 o 
 -11   8   6        8.47        9.52      1.76 o 
 -10   8   6       12.91       11.96      1.79 o 
  -9   8   6        1.36        0.29      1.21 o 
  -8   8   6       37.26       35.47      2.44 o 
  -7   8   6       15.92       17.07      1.90 o 
  -6   8   6        9.22       15.22      2.54 o 
  -5   8   6       61.75       54.00      3.76 o 
  -4   8   6      167.52      154.51      3.53 o 
  -3   8   6       29.66       33.72      1.77 o 
  -2   8   6       34.63       28.14      2.02 o 
  -1   8   6       27.90       21.89      4.55 o 
   0   8   6       31.60       30.84      1.76 o 
   1   8   6        3.55        1.39      0.87 o 
   2   8   6        0.20        1.36      1.76 o 
   3   8   6        2.33        2.02      1.94 o 
   4   8   6       21.22       22.85      1.66 o 
   5   8   6       55.67       43.83      2.78 o 
   6   8   6       21.36       24.04      1.78 o 
   7   8   6       57.95       66.76      2.57 o 
   8   8   6       15.16       11.73      1.49 o 
   9   8   6       24.25       23.97      1.91 o 
  10   8   6       14.88       16.88      1.73 o 
  11   8   6        7.98        8.71      1.63 o 
  12   8   6        7.68        6.63      1.37 o 
  13   8   6        1.98        1.68      1.28 o 
  14   8   6        0.55        1.04      1.27 o 
 -14   9   6        7.44        6.94      1.88 o 
 -13   9   6        7.23        3.84      2.17 o 
 -12   9   6        2.84        5.91      1.86 o 
 -11   9   6        0.16       -0.73      1.32 o 
 -10   9   6        1.34        3.70      2.11 o 
  -9   9   6        0.21       -1.79      1.74 o 
  -8   9   6        0.51        1.26      1.76 o 
  -7   9   6        3.91        3.93      1.97 o 
  -6   9   6        0.01       -2.10      1.43 o 
  -5   9   6       12.91       11.06      2.39 o 
  -4   9   6        2.88        5.29      2.08 o 
  -3   9   6        2.05       -0.18      1.15 o 
  -2   9   6       14.81       15.22      1.71 o 
  -1   9   6       11.68        9.13      1.68 o 
   0   9   6       41.57       45.97      2.85 o 
   1   9   6       17.87       18.20      3.16 o 
   2   9   6        4.23        2.30      1.12 o 
   3   9   6        0.22        0.67      0.87 o 
   4   9   6       10.93       14.01      1.46 o 
   5   9   6       12.68        8.13      1.29 o 
   6   9   6        8.23        8.99      1.78 o 
   7   9   6        8.51        9.18      1.42 o 
   8   9   6        0.76        1.12      1.12 o 
   9   9   6       11.65       10.01      1.60 o 
  10   9   6        5.64        8.05      1.54 o 
  11   9   6        7.91        8.32      1.59 o 
  12   9   6        0.04        0.64      1.36 o 
 -11  10   6       11.91        9.55      2.63 o 
 -10  10   6        4.46        6.13      2.31 o 
  -9  10   6       16.26       16.47      3.04 o 
  -8  10   6        0.29       -0.96      1.71 o 
  -7  10   6        0.02       -0.94      1.76 o 
  -6  10   6        2.05        1.42      1.91 o 
  -5  10   6       17.59       15.11      2.92 o 
  -4  10   6       34.07       38.66      3.98 o 
  -3  10   6        5.69        6.95      1.47 o 
  -2  10   6        4.83        7.51      1.87 o 
  -1  10   6        3.05        4.89      1.82 o 
   0  10   6        1.62        0.91      1.16 o 
   1  10   6        6.84        5.74      1.56 o 
   2  10   6        0.07       -0.09      1.10 o 
   3  10   6        1.58        4.61      1.45 o 
   4  10   6        8.83        9.31      1.65 o 
   5  10   6        1.22        0.92      1.46 o 
   6  10   6        0.32        1.28      1.25 o 
   7  10   6        5.60        7.05      1.41 o 
   8  10   6       49.80       51.52      2.70 o 
   9  10   6       29.66       28.41      2.26 o 
  -6  11   6        0.20       -1.41      2.07 o 
  -5  11   6       25.34       23.84      3.44 o 
  -4  11   6       17.75       20.48      3.33 o 
  -3  11   6        0.33       -1.34      1.97 o 
  -2  11   6        0.54        2.03      2.02 o 
  -1  11   6        0.42        2.41      1.40 o 
   0  11   6        0.58        1.03      2.45 o 
   1  11   6        1.14       -1.04      1.23 o 
   2  11   6        0.92        0.03      1.17 o 
   3  11   6        7.65        9.71      3.12 o 
   4  11   6        1.33        3.32      2.59 o 
 -22   1   7        0.17       -2.02      1.79 o 
 -21   1   7        1.64        1.16      1.84 o 
 -20   1   7        9.49       10.82      2.27 o 
 -19   1   7       40.72       30.02      2.87 o 
 -18   1   7        2.64       -0.09      3.28 o 
 -17   1   7        2.57        2.36      1.72 o 
 -16   1   7      245.64      249.29      6.82 o 
 -15   1   7      211.54      215.91     12.73 o 
 -14   1   7      229.73      249.26      8.58 o 
 -13   1   7      320.61      297.93      7.06 o 
 -12   1   7      287.08      330.77     10.59 o 
 -11   1   7        6.88        5.54      1.92 o 
 -10   1   7       76.02       76.54      2.03 o 
  -9   1   7       31.01       33.39      0.98 o 
  -8   1   7      138.69      185.06      2.44 o 
  -7   1   7        1.32        2.07      0.37 o 
  -6   1   7        1.51        4.07      0.32 o 
  -5   1   7        6.47        6.13      0.33 o 
  -4   1   7       44.81       26.66      0.65 o 
  -3   1   7      987.34     1090.65     12.43 o 
  -2   1   7     2388.08     2631.83     20.08 o 
  -1   1   7      250.20      278.14      2.50 o 
   0   1   7        3.86        6.24      0.42 o 
   1   1   7       11.43       16.28      0.52 o 
   2   1   7        0.31        0.41      0.23 o 
   3   1   7      909.26      927.61      9.54 o 
   4   1   7       29.24       23.94      0.78 o 
   5   1   7       72.68       68.49      1.09 o 
   6   1   7      416.82      404.88      4.01 o 
   7   1   7      787.43      809.59      7.28 o 
   8   1   7      543.51      557.77      5.35 o 
   9   1   7       64.77       64.87      1.30 o 
  10   1   7       55.91       59.05      1.39 o 
  11   1   7       45.29       43.31      1.47 o 
  12   1   7      124.95      110.98      2.30 o 
  13   1   7        5.84        4.45      0.89 o 
  14   1   7       92.33       95.75      2.09 o 
  15   1   7      170.00      171.71      2.90 o 
  16   1   7        0.12        0.82      0.73 o 
  17   1   7       26.77       24.86      1.48 o 
  18   1   7        0.10       -0.01      0.83 o 
  19   1   7        2.08        1.69      0.93 o 
  20   1   7        0.05       -0.97      1.23 o 
 -22   2   7       18.08       20.41      4.10 o 
 -21   2   7        7.57        6.29      2.93 o 
 -20   2   7        1.53        0.04      2.58 o 
 -19   2   7        0.03       -0.32      1.59 o 
 -18   2   7        2.59        0.65      2.00 o 
 -17   2   7        0.07        1.22      1.51 o 
 -16   2   7       16.89       17.68      2.97 o 
 -15   2   7        0.04        2.88      1.41 o 
 -14   2   7       11.42       19.07      2.63 o 
 -13   2   7        7.52        6.37      1.97 o 
 -12   2   7      139.25      143.22      4.33 o 
 -11   2   7       63.63       61.04      2.84 o 
 -10   2   7      472.43      479.14      7.79 o 
  -9   2   7        0.77        0.33      0.39 o 
  -8   2   7        0.07        1.40      0.41 o 
  -7   2   7      487.49      481.99      5.64 o 
  -6   2   7       27.90       18.88      0.72 o 
  -5   2   7       38.95       32.62      0.90 o 
  -4   2   7      573.78      647.76      5.78 o 
  -3   2   7      656.02      633.41      5.69 o 
  -2   2   7       93.01      105.08      1.21 o 
  -1   2   7       36.32       34.26      0.67 o 
   0   2   7      186.52      174.40      1.92 o 
   1   2   7       41.61       39.19      0.79 o 
   2   2   7       28.00       32.30      1.84 o 
   3   2   7      182.82      171.29      1.83 o 
   4   2   7      122.59      141.27      1.70 o 
   5   2   7       91.58       87.09      1.37 o 
   6   2   7       23.03       26.95      0.87 o 
   7   2   7      398.68      371.31      4.02 o 
   8   2   7       33.60       36.80      0.98 o 
   9   2   7       33.53       35.39      1.08 o 
  10   2   7      197.86      189.60      2.75 o 
  11   2   7       34.19       32.25      1.56 o 
  12   2   7       16.42       11.96      1.00 o 
  13   2   7      246.11      237.16      4.31 o 
  14   2   7       64.32       65.25      2.12 o 
  15   2   7        0.03        0.32      0.85 o 
  16   2   7        4.29        4.35      1.19 o 
  17   2   7        0.19       -0.32      0.88 o 
  18   2   7       42.44       47.01      1.89 o 
  19   2   7        2.14        2.58      0.96 o 
 -21   3   7        0.63        4.52      2.66 o 
 -20   3   7        8.13        1.25      1.28 o 
 -19   3   7       52.42       55.82      5.04 o 
 -18   3   7       11.34       13.78      2.06 o 
 -17   3   7        7.75        9.04      1.92 o 
 -16   3   7      138.82      158.53      8.49 o 
 -15   3   7      374.50      357.78      8.43 o 
 -14   3   7       53.12       61.85      3.13 o 
 -13   3   7        9.60        8.02      2.21 o 
 -12   3   7      130.98      116.83      9.85 o 
 -11   3   7       55.83       66.68      1.79 o 
 -10   3   7      275.53      240.58      3.81 o 
  -9   3   7       40.09       42.40      1.22 o 
  -8   3   7       96.04      100.90      1.83 o 
  -7   3   7       50.22       54.33      0.87 o 
  -6   3   7      127.17      117.69      1.43 o 
  -5   3   7      249.90      259.45      2.84 o 
  -4   3   7        8.17        6.31      0.70 o 
  -3   3   7      120.84      132.99      1.50 o 
  -2   3   7       90.27       95.82      1.21 o 
  -1   3   7        0.42        2.20      0.30 o 
   0   3   7     1048.07     1110.48      9.11 o 
   1   3   7      275.50      286.27      2.68 o 
   2   3   7      497.99      537.17      5.86 o 
   3   3   7       32.08       32.22      0.92 o 
   4   3   7       77.41       79.48      1.51 o 
   5   3   7       39.52       51.66      1.07 o 
   6   3   7      402.54      409.93      4.46 o 
   7   3   7       42.86       46.47      1.19 o 
   8   3   7       11.62       13.74      0.85 o 
   9   3   7      185.74      188.42      2.85 o 
  10   3   7       69.32       59.39      2.07 o 
  11   3   7        1.62        1.98      0.71 o 
  12   3   7       64.31       63.63      2.06 o 
  13   3   7       16.84       12.07      1.23 o 
  14   3   7       43.02       36.88      1.99 o 
  15   3   7       13.10       18.74      1.71 o 
  16   3   7        0.04        0.39      0.93 o 
  17   3   7        0.44       -1.29      1.07 o 
  18   3   7       17.24       18.95      2.31 o 
  19   3   7        9.39        6.08      1.55 o 
 -21   4   7        1.72       -3.25      2.53 o 
 -20   4   7       67.42       70.74      5.91 o 
 -19   4   7       20.37       16.38      3.64 o 
 -18   4   7        0.15       -3.37      1.68 o 
 -17   4   7        4.15       -0.16      2.23 o 
 -16   4   7       12.71        9.33      2.87 o 
 -15   4   7      122.07       87.72      5.74 o 
 -14   4   7       71.87       70.33      3.88 o 
 -13   4   7        3.09        1.68      2.30 o 
 -12   4   7       69.25       70.48      2.30 o 
 -11   4   7       18.91       21.55      1.07 o 
 -10   4   7       17.91       18.95      1.13 o 
  -9   4   7      220.07      224.09      3.73 o 
  -8   4   7      109.58      101.05      3.50 o 
  -7   4   7       49.08       47.52      1.14 o 
  -6   4   7       15.55       12.76      0.59 o 
  -5   4   7      336.99      325.44      3.57 o 
  -4   4   7       81.88       79.37      1.33 o 
  -3   4   7       22.52       24.77      0.69 o 
  -2   4   7       12.07       16.40      0.74 o 
  -1   4   7      960.98      958.83      8.39 o 
   0   4   7      697.82      757.50      6.81 o 
   1   4   7      117.17      157.36      1.97 o 
   2   4   7        0.13        0.54      0.37 o 
   3   4   7       35.94       25.76      1.37 o 
   4   4   7       62.80       48.26      1.22 o 
   5   4   7      503.84      491.15      5.52 o 
   6   4   7        3.33        6.42      0.75 o 
   7   4   7      445.38      402.21      6.53 o 
   8   4   7       83.83       65.48      2.05 o 
   9   4   7       30.25       23.68      1.62 o 
  10   4   7       43.57       50.38      2.55 o 
  11   4   7       15.32       16.29      1.50 o 
  12   4   7        4.16        2.80      1.47 o 
  13   4   7       22.69       15.22      1.54 o 
  14   4   7        1.10       -0.79      0.91 o 
  15   4   7        0.73       -0.03      0.75 o 
  16   4   7        0.05       -1.16      1.52 o 
  17   4   7       10.26       14.38      1.96 o 
  18   4   7       18.73       15.14      1.91 o 
 -20   5   7        2.35       -3.17      2.45 o 
 -19   5   7        9.89       10.69      3.26 o 
 -18   5   7       10.32       11.27      3.50 o 
 -17   5   7        2.92        0.99      2.37 o 
 -16   5   7        0.11       -0.70      2.42 o 
 -15   5   7       24.44       24.47      3.89 o 
 -14   5   7        3.32        1.24      2.18 o 
 -13   5   7        8.43        4.65      1.34 o 
 -12   5   7        0.23       -0.39      0.99 o 
 -11   5   7       50.09       61.24      1.93 o 
 -10   5   7        1.04       -0.02      0.69 o 
  -9   5   7       92.38       96.55      2.53 o 
  -8   5   7       31.87       40.19      1.54 o 
  -7   5   7       75.44       80.93      2.05 o 
  -6   5   7      273.31      252.38      3.60 o 
  -5   5   7      245.08      280.95      3.88 o 
  -4   5   7       62.24       66.41      1.33 o 
  -3   5   7       38.89       36.28      0.89 o 
  -2   5   7       59.25       54.59      1.09 o 
  -1   5   7        0.99        0.27      0.42 o 
   0   5   7       58.91       64.25      2.23 o 
   1   5   7       73.67       74.50      1.51 o 
   2   5   7       84.86       74.85      1.73 o 
   3   5   7       61.60       58.10      2.41 o 
   4   5   7       21.59       19.81      1.07 o 
   5   5   7      515.25      482.37      6.17 o 
   6   5   7       19.48       19.87      1.29 o 
   7   5   7        1.12        2.22      0.86 o 
   8   5   7        4.86        5.10      1.18 o 
   9   5   7        4.09        2.54      1.00 o 
  10   5   7        4.18        5.39      1.12 o 
  11   5   7       30.34       26.53      1.88 o 
  12   5   7        0.72        0.59      1.01 o 
  13   5   7       12.91       16.38      1.65 o 
  14   5   7       10.75       14.46      2.12 o 
  15   5   7        1.71        3.71      1.33 o 
  16   5   7        0.47       -0.92      1.15 o 
  17   5   7       20.01       24.87      3.75 o 
 -19   6   7        0.65       -3.21      2.56 o 
 -18   6   7        3.22        4.21      2.89 o 
 -17   6   7        1.31        2.35      2.82 o 
 -16   6   7       25.22       20.71      3.95 o 
 -15   6   7       16.43       19.40      3.72 o 
 -14   6   7       17.94       16.89      1.98 o 
 -13   6   7       14.12       16.63      1.87 o 
 -12   6   7       38.65       53.57      2.78 o 
 -11   6   7       42.46       41.67      2.65 o 
 -10   6   7      106.44      108.08      3.11 o 
  -9   6   7      407.85      409.89     10.46 o 
  -8   6   7        7.75        9.16      1.07 o 
  -7   6   7      387.66      416.98      8.68 o 
  -6   6   7      322.35      291.70      4.10 o 
  -5   6   7      118.75      127.61      1.97 o 
  -4   6   7      232.80      235.60      2.68 o 
  -3   6   7        0.29       -0.57      0.45 o 
  -2   6   7      229.72      228.09      3.05 o 
  -1   6   7        0.73        2.86      0.62 o 
   0   6   7      231.98      213.43      3.30 o 
   1   6   7       31.32       33.11      1.27 o 
   2   6   7       97.94       93.86      2.06 o 
   3   6   7       60.83       63.09      1.73 o 
   4   6   7       16.50       18.42      1.39 o 
   5   6   7        4.71        3.22      1.09 o 
   6   6   7      208.17      206.84      4.34 o 
   7   6   7       18.72       12.53      1.39 o 
   8   6   7      109.73      114.54      3.26 o 
   9   6   7      121.89      118.84      3.36 o 
  10   6   7       65.04       65.37      2.56 o 
  11   6   7       82.69       91.87      3.02 o 
  12   6   7       22.90       26.00      1.99 o 
  13   6   7       32.26       22.88      1.96 o 
  14   6   7        1.83       -1.19      1.00 o 
  15   6   7       22.11       27.16      2.15 o 
  16   6   7        2.54        3.33      2.01 o 
 -17   7   7        4.58        1.53      2.92 o 
 -16   7   7        6.64        3.44      2.83 o 
 -15   7   7       17.34       19.40      2.24 o 
 -14   7   7       13.91       18.28      2.16 o 
 -13   7   7       18.41       14.95      1.96 o 
 -12   7   7        0.05        1.52      1.24 o 
 -11   7   7        5.80        5.82      1.49 o 
 -10   7   7        5.37        6.52      1.49 o 
  -9   7   7        8.40        8.72      1.63 o 
  -8   7   7      110.60      102.05      3.71 o 
  -7   7   7       68.30       80.24      3.19 o 
  -6   7   7        0.82        0.89      1.11 o 
  -5   7   7       42.51       34.08      2.16 o 
  -4   7   7       80.83      102.39      3.39 o 
  -3   7   7        9.48        9.93      0.80 o 
  -2   7   7        0.08       -0.45      0.51 o 
  -1   7   7        0.32        2.66      0.61 o 
   0   7   7       28.99       25.49      1.10 o 
   1   7   7        0.09        0.01      0.56 o 
   2   7   7       79.95       93.70      1.95 o 
   3   7   7       77.93       74.22      2.47 o 
   4   7   7      119.70      115.35      3.11 o 
   5   7   7       76.95       84.50      2.72 o 
   6   7   7      102.08      101.60      3.00 o 
   7   7   7        9.78        6.92      1.20 o 
   8   7   7       17.84       21.06      1.74 o 
   9   7   7       93.53       89.43      2.97 o 
  10   7   7       89.89       95.93      3.16 o 
  11   7   7        0.00        0.55      1.08 o 
  12   7   7        0.01        1.24      1.51 o 
  13   7   7        4.07        0.54      1.23 o 
  14   7   7       19.75       22.42      2.04 o 
  15   7   7       18.13       14.67      1.82 o 
 -15   8   7        0.72        0.60      1.54 o 
 -14   8   7        2.06        3.59      1.88 o 
 -13   8   7        0.05        0.58      1.46 o 
 -12   8   7        1.23        0.20      1.39 o 
 -11   8   7        0.33       -1.51      1.26 o 
 -10   8   7        3.53        2.63      1.42 o 
  -9   8   7        0.49       -0.82      1.23 o 
  -8   8   7        0.49        0.56      1.22 o 
  -7   8   7        3.37        0.92      1.67 o 
  -6   8   7        3.72        0.18      1.51 o 
  -5   8   7       96.51      121.04      5.64 o 
  -4   8   7       27.34       24.79      2.92 o 
  -3   8   7       37.60       25.88      1.93 o 
  -2   8   7       64.41       61.86      3.63 o 
  -1   8   7        0.04        0.04      0.80 o 
   0   8   7       13.07        9.99      1.18 o 
   1   8   7      135.41      138.16      3.41 o 
   2   8   7      265.66      247.08      4.94 o 
   3   8   7      341.13      299.32      5.70 o 
   4   8   7      152.98      161.37      3.93 o 
   5   8   7        2.52        3.94      1.09 o 
   6   8   7       18.50       23.76      1.79 o 
   7   8   7       10.76        9.65      1.38 o 
   8   8   7       16.82       16.67      1.65 o 
   9   8   7       18.58       17.61      1.75 o 
  10   8   7        7.62        9.38      1.52 o 
  11   8   7        1.02        1.73      1.18 o 
  12   8   7        5.03        5.44      1.36 o 
  13   8   7       20.88       21.63      2.21 o 
 -13   9   7        0.02       -0.15      3.99 o 
 -12   9   7        4.07        9.34      1.98 o 
 -11   9   7       12.88       15.22      2.88 o 
 -10   9   7        0.58        3.69      2.21 o 
  -9   9   7        0.20       -0.03      1.69 o 
  -8   9   7       55.47       61.83      4.33 o 
  -7   9   7       18.44       21.64      3.05 o 
  -6   9   7        7.11        8.36      2.20 o 
  -5   9   7        1.85        2.16      1.88 o 
  -4   9   7       10.60        7.48      2.21 o 
  -3   9   7       20.61       27.08      3.35 o 
  -2   9   7        1.66        3.05      1.96 o 
  -1   9   7        4.77        2.06      2.24 o 
   0   9   7       14.72       14.39      1.68 o 
   1   9   7        2.46       -2.42      1.37 o 
   2   9   7        6.38        7.61      1.45 o 
   3   9   7        2.17        2.71      1.07 o 
   4   9   7        5.45        7.41      1.26 o 
   5   9   7        6.68        8.71      1.35 o 
   6   9   7        1.96       -0.24      1.02 o 
   7   9   7        0.38        2.52      1.14 o 
   8   9   7       50.73       57.48      2.67 o 
   9   9   7       26.06       32.19      2.28 o 
  10   9   7        1.21        0.06      1.21 o 
  11   9   7        6.35        9.28      1.66 o 
 -10  10   7       67.56       84.55      5.51 o 
  -9  10   7       31.67       40.02      4.31 o 
  -8  10   7        0.00       -2.69      1.65 o 
  -7  10   7        2.44        0.17      1.85 o 
  -6  10   7        3.17        6.91      2.52 o 
  -5  10   7       61.85       66.91      4.92 o 
  -4  10   7       29.62       33.83      3.76 o 
  -3  10   7       41.11       32.84      3.80 o 
  -2  10   7       71.98       83.31      5.23 o 
  -1  10   7       11.48       12.69      1.77 o 
   0  10   7        4.08        3.18      1.28 o 
   1  10   7       28.75       29.74      4.62 o 
   2  10   7        6.46        7.83      1.54 o 
   3  10   7       95.59       98.56      3.77 o 
   4  10   7       19.76       21.22      2.18 o 
   5  10   7        0.01        2.23      1.35 o 
   6  10   7       13.45       18.71      1.85 o 
   7  10   7       16.75       19.98      1.94 o 
   8  10   7        6.57        5.32      1.43 o 
  -4  11   7        1.12        1.86      2.09 o 
  -3  11   7        2.89        1.21      2.12 o 
  -2  11   7        1.76       -0.37      1.86 o 
  -1  11   7        3.88        0.31      1.88 o 
   0  11   7        0.01        1.10      1.23 o 
   1  11   7        7.72        9.14      1.73 o 
   2  11   7       26.54       24.79      2.53 o 
 -22   0   8        6.07        3.86      2.76 o 
 -21   0   8        1.08        1.56      2.48 o 
 -20   0   8        3.24        0.40      2.57 o 
 -19   0   8        4.26        4.37      2.64 o 
 -18   0   8      104.71       84.20      5.93 o 
 -17   0   8      149.36      155.25      7.63 o 
 -16   0   8       13.51       20.26      3.27 o 
 -15   0   8       64.88       57.51      4.44 o 
 -14   0   8        7.87        9.27      2.48 o 
 -13   0   8      253.14      228.35      8.56 o 
 -12   0   8      117.27      141.27      6.22 o 
 -11   0   8      137.31      149.82      6.27 o 
 -10   0   8      113.19      122.63      5.58 o 
  -8   0   8      163.59      108.90      4.73 o 
  -7   0   8        0.34        0.52      1.12 o 
  -6   0   8      516.01      468.75     13.13 o 
  -5   0   8       43.17       64.22      3.45 o 
  -4   0   8      571.53      621.17      7.56 o 
  -3   0   8      165.09      174.80      3.75 o 
  -2   0   8     4473.54     4924.25     51.25 o 
  -1   0   8     5490.98     5379.55     50.10 o 
   0   0   8     5279.59     5421.54     50.53 o 
   1   0   8     5086.62     5476.81     78.23 o 
   2   0   8     1115.61     1110.76     11.00 o 
   3   0   8        0.18        1.08      0.37 o 
   4   0   8      439.39      501.68      5.92 o 
   5   0   8      117.64      143.23      2.36 o 
   6   0   8       42.68       38.71      1.32 o 
   7   0   8       61.89       68.62      1.77 o 
   8   0   8       46.85       39.87      1.44 o 
   9   0   8        2.48        1.90      0.62 o 
  10   0   8        6.56        2.72      0.73 o 
  11   0   8       24.09       21.96      1.50 o 
  12   0   8        2.48        1.76      0.85 o 
  13   0   8       14.06       15.69      1.50 o 
  14   0   8        9.49       13.72      1.47 o 
  15   0   8       12.59        9.69      1.39 o 
  16   0   8       37.28       34.43      2.08 o 
  17   0   8        1.71        0.84      1.09 o 
  18   0   8        8.28        5.52      1.41 o 
  19   0   8        2.92        2.87      1.54 o 
 -21   1   8        0.71        1.02      1.78 o 
 -20   1   8        0.11        1.83      2.49 o 
 -19   1   8        4.82        5.32      1.90 o 
 -18   1   8       10.61        8.95      2.79 o 
 -17   1   8        5.14        3.87      1.78 o 
 -16   1   8        2.35        1.75      1.51 o 
 -15   1   8        4.50        0.97      1.69 o 
 -14   1   8       38.86       49.81      3.12 o 
 -13   1   8      118.92      103.91      5.52 o 
 -12   1   8        3.83        3.67      1.19 o 
 -11   1   8       27.64       28.31      2.17 o 
 -10   1   8       53.17       44.24      2.49 o 
  -9   1   8        3.91        6.10      1.19 o 
  -8   1   8      191.70      174.89      3.34 o 
  -7   1   8      502.39      510.04      5.98 o 
  -6   1   8      170.42      144.65      1.80 o 
  -5   1   8       13.46       16.09      0.70 o 
  -4   1   8      145.72      154.65      3.73 o 
  -3   1   8      281.67      324.77      2.86 o 
  -2   1   8     1215.47     1269.13      9.50 o 
  -1   1   8     2505.97     2506.82     19.28 o 
   0   1   8     1001.61     1066.98      8.16 o 
   1   1   8      607.33      580.31      4.46 o 
   2   1   8       15.46       18.03      0.59 o 
   3   1   8      273.87      295.11      2.63 o 
   4   1   8      361.54      378.02      3.44 o 
   5   1   8      104.15      110.54      1.51 o 
   6   1   8       16.81       14.21      0.66 o 
   7   1   8        3.36        2.32      0.66 o 
   8   1   8        6.41        6.36      0.56 o 
   9   1   8        3.12        1.15      0.44 o 
  10   1   8        8.89        8.85      0.73 o 
  11   1   8        4.95        3.08      0.63 o 
  12   1   8        1.89        1.43      0.74 o 
  13   1   8        3.92        5.31      0.80 o 
  14   1   8      123.20      118.81      2.38 o 
  15   1   8        1.30        0.21      0.69 o 
  16   1   8        3.90        6.06      1.13 o 
  17   1   8        0.08        0.06      1.00 o 
  18   1   8       14.70       14.36      1.76 o 
  19   1   8        6.72        5.08      1.72 o 
 -21   2   8        1.97        1.70      1.80 o 
 -20   2   8        0.53       -0.83      1.58 o 
 -19   2   8        4.09        5.09      1.85 o 
 -18   2   8        6.13        4.71      3.22 o 
 -17   2   8       26.90       34.04      3.94 o 
 -16   2   8       10.05        8.63      2.01 o 
 -15   2   8       31.03       24.20      2.38 o 
 -14   2   8        1.46        0.51      1.29 o 
 -13   2   8       10.52       10.80      1.67 o 
 -12   2   8      299.70      304.98      7.23 o 
 -11   2   8       48.91       55.52      2.83 o 
 -10   2   8      224.11      222.06      5.64 o 
  -9   2   8       59.06       64.62      2.76 o 
  -8   2   8      128.03      118.68      2.20 o 
  -7   2   8       28.11       33.92      0.98 o 
  -6   2   8      308.12      331.72      3.77 o 
  -5   2   8       26.95       22.91      0.78 o 
  -4   2   8      434.74      450.87      4.19 o 
  -3   2   8      290.17      306.41      3.03 o 
  -2   2   8      105.83       93.33      1.35 o 
  -1   2   8       18.16       20.36      0.60 o 
   0   2   8      288.04      296.89      3.01 o 
   1   2   8      113.82       99.72      1.42 o 
   2   2   8      347.94      356.09      3.26 o 
   3   2   8      159.40      145.34      1.79 o 
   4   2   8      193.50      184.47      2.09 o 
   5   2   8       98.45       94.15      1.39 o 
   6   2   8       53.76       39.16      1.24 o 
   7   2   8        1.01        3.67      0.49 o 
   8   2   8       17.10       19.84      0.84 o 
   9   2   8       19.11       19.45      0.85 o 
  10   2   8      121.65      111.86      2.24 o 
  11   2   8      185.74      173.43      2.99 o 
  12   2   8      500.52      517.31      6.54 o 
  13   2   8      432.14      409.26      6.19 o 
  14   2   8       56.11       64.62      2.20 o 
  15   2   8        0.01        1.17      0.90 o 
  16   2   8        0.47        0.84      0.78 o 
  17   2   8       16.53       16.38      1.32 o 
  18   2   8       15.58       15.93      1.38 o 
  19   2   8        6.75        7.49      1.10 o 
 -21   3   8        0.12       -0.98      0.93 o 
 -20   3   8        5.86        4.92      2.76 o 
 -19   3   8       14.82       13.44      3.40 o 
 -18   3   8        2.12       -0.65      1.39 o 
 -17   3   8        9.54       12.41      2.01 o 
 -16   3   8       41.36       41.93      2.88 o 
 -15   3   8      179.63      186.91      8.13 o 
 -14   3   8      114.38      101.36      3.98 o 
 -13   3   8       96.49      102.05      3.83 o 
 -12   3   8      100.54      103.52      3.80 o 
 -11   3   8        2.44        4.56      1.26 o 
 -10   3   8       11.54       13.26      1.64 o 
  -9   3   8       25.61       37.30      1.95 o 
  -8   3   8        0.27       -0.38      0.48 o 
  -7   3   8       42.04       46.35      1.23 o 
  -6   3   8       95.31       91.30      1.72 o 
  -5   3   8        0.03       -0.26      0.39 o 
  -4   3   8       67.45       54.77      0.94 o 
  -3   3   8       22.52       19.92      0.62 o 
  -2   3   8        2.90        1.50      0.37 o 
  -1   3   8      692.95      716.12      6.47 o 
   0   3   8       52.06       61.17      1.04 o 
   1   3   8        0.37        0.58      0.35 o 
   2   3   8        0.03        0.35      0.34 o 
   3   3   8       34.61       34.34      2.01 o 
   4   3   8      935.10      871.68      8.96 o 
   5   3   8      211.25      214.83      2.57 o 
   6   3   8      441.57      432.03      4.73 o 
   7   3   8        9.02        9.04      0.79 o 
   8   3   8       16.90       12.69      0.79 o 
   9   3   8      125.71      124.07      3.11 o 
  10   3   8       68.01       64.10      2.97 o 
  11   3   8        0.25       -0.56      0.89 o 
  12   3   8        0.25       -0.48      0.79 o 
  13   3   8       72.83       60.19      2.14 o 
  14   3   8        0.02       -0.64      0.80 o 
  15   3   8       30.16       30.51      2.07 o 
  16   3   8       33.83       32.77      2.22 o 
  17   3   8        5.65        9.53      1.59 o 
  18   3   8        2.58        1.06      1.34 o 
 -20   4   8        2.33        4.99      2.83 o 
 -19   4   8       18.40       16.30      3.52 o 
 -18   4   8        1.13        0.57      2.62 o 
 -17   4   8        3.35        0.02      2.28 o 
 -16   4   8       48.80       52.48      4.72 o 
 -15   4   8        1.17        0.74      1.41 o 
 -14   4   8       94.42       93.89      5.82 o 
 -13   4   8       24.60       27.98      2.34 o 
 -12   4   8       20.04       16.31      1.87 o 
 -11   4   8       29.64       36.73      2.49 o 
 -10   4   8        7.10        6.00      1.33 o 
  -9   4   8       20.90       24.03      1.20 o 
  -8   4   8        3.04        1.07      0.64 o 
  -7   4   8      193.82      166.48      4.49 o 
  -6   4   8      148.06      154.28      3.84 o 
  -5   4   8       54.75       50.92      1.20 o 
  -4   4   8       40.74       36.47      1.13 o 
  -3   4   8        5.13        7.50      0.50 o 
  -2   4   8       34.39       35.07      0.95 o 
  -1   4   8       67.03       74.63      1.26 o 
   0   4   8      381.45      400.58      4.45 o 
   1   4   8      211.48      227.17      2.78 o 
   2   4   8       63.83       65.91      1.54 o 
   3   4   8      103.25      107.86      1.89 o 
   4   4   8       17.67       22.05      0.96 o 
   5   4   8      264.74      270.27      3.55 o 
   6   4   8       40.29       43.75      1.66 o 
   7   4   8       50.94       49.14      1.61 o 
   8   4   8      153.05      154.66      5.00 o 
   9   4   8        1.17        1.29      0.90 o 
  10   4   8       55.59       50.16      2.18 o 
  11   4   8       10.57       11.21      1.36 o 
  12   4   8       26.77       29.31      3.10 o 
  13   4   8       10.19        9.79      1.38 o 
  14   4   8        6.13        5.96      1.46 o 
  15   4   8        3.01        0.07      1.07 o 
  16   4   8        3.99        2.95      1.58 o 
  17   4   8        0.92        2.50      1.39 o 
  18   4   8       18.98       18.96      2.03 o 
 -19   5   8       15.98       17.94      3.92 o 
 -18   5   8        1.01        0.13      2.51 o 
 -17   5   8        0.18       -2.40      2.39 o 
 -16   5   8        8.22        3.67      2.72 o 
 -15   5   8       21.10       12.47      3.11 o 
 -14   5   8       19.14       22.29      3.57 o 
 -13   5   8        0.62       -0.93      1.98 o 
 -12   5   8        7.75       11.93      1.76 o 
 -11   5   8      114.53      104.40      2.95 o 
 -10   5   8       21.73       28.19      2.67 o 
  -9   5   8      114.02      100.53      2.40 o 
  -8   5   8       16.88       16.95      1.14 o 
  -7   5   8        7.99        6.28      0.99 o 
  -6   5   8       22.45       23.20      1.23 o 
  -5   5   8       43.47       45.56      1.60 o 
  -4   5   8        1.47        3.46      0.64 o 
  -3   5   8      137.76      144.44      2.18 o 
  -2   5   8      397.63      405.73      4.08 o 
  -1   5   8      167.55      176.67      2.38 o 
   0   5   8       40.91       41.69      1.11 o 
   1   5   8       92.76       81.14      1.62 o 
   2   5   8      319.43      338.80      4.61 o 
   3   5   8      182.08      170.79      2.89 o 
   4   5   8       60.97       79.89      1.95 o 
   5   5   8       41.67       53.92      1.69 o 
   6   5   8      994.07      975.99     12.41 o 
   7   5   8      224.42      216.10      4.51 o 
   8   5   8       13.50       15.31      1.80 o 
   9   5   8       16.81       15.71      1.54 o 
  10   5   8       11.36       13.87      1.53 o 
  11   5   8        2.28       -0.32      1.19 o 
  12   5   8       99.47       86.11      4.23 o 
  13   5   8      125.14      117.16      6.05 o 
  14   5   8        2.29        2.85      1.52 o 
  15   5   8       25.67       27.11      2.11 o 
  16   5   8        0.21        0.67      1.24 o 
  17   5   8       51.25       52.46      2.86 o 
 -18   6   8        2.34        1.66      2.85 o 
 -17   6   8        0.50       -0.82      2.26 o 
 -16   6   8        1.62        2.01      2.48 o 
 -15   6   8        0.24       -1.03      2.34 o 
 -14   6   8        0.70       -2.96      1.96 o 
 -13   6   8        0.10        1.74      2.11 o 
 -12   6   8        9.21        4.63      1.43 o 
 -11   6   8        5.36        2.81      1.32 o 
 -10   6   8        2.15        1.24      1.22 o 
  -9   6   8       41.29       32.77      4.13 o 
  -8   6   8      136.09      150.08      3.15 o 
  -7   6   8      142.31      146.91      3.07 o 
  -6   6   8      135.82      130.49      2.85 o 
  -5   6   8      273.57      277.42      4.30 o 
  -4   6   8      116.02      122.17      2.41 o 
  -3   6   8       53.57       64.17      1.72 o 
  -2   6   8        0.65        0.76      0.47 o 
  -1   6   8       16.87        8.93      0.78 o 
   0   6   8      201.06      216.99      3.39 o 
   1   6   8        6.27        7.85      0.81 o 
   2   6   8       21.30       15.33      1.03 o 
   3   6   8      202.10      213.45      3.82 o 
   4   6   8       27.42       30.04      1.51 o 
   5   6   8        1.38        1.10      1.14 o 
   6   6   8       18.41       12.07      1.33 o 
   7   6   8       52.47       53.22      2.30 o 
   8   6   8       24.59       26.06      1.83 o 
   9   6   8        3.71        2.21      1.07 o 
  10   6   8        1.37        1.62      1.06 o 
  11   6   8       20.20       17.32      1.71 o 
  12   6   8        2.24        3.74      1.23 o 
  13   6   8        4.63        4.81      1.31 o 
  14   6   8        1.33        0.93      1.53 o 
  15   6   8        5.47        5.99      1.45 o 
  16   6   8        5.61        9.48      1.65 o 
 -17   7   8       19.81       18.79      3.97 o 
 -16   7   8        0.02        3.99      3.01 o 
 -15   7   8        9.04        7.82      2.96 o 
 -14   7   8       12.56       15.77      3.50 o 
 -13   7   8       27.36       32.95      2.65 o 
 -12   7   8       34.50       36.39      2.68 o 
 -11   7   8       23.23       18.63      2.07 o 
 -10   7   8        0.03       -1.16      1.14 o 
  -9   7   8       58.53       72.12      3.19 o 
  -8   7   8       62.12       59.04      3.72 o 
  -7   7   8        0.58        3.03      2.06 o 
  -6   7   8       58.60       59.60      2.80 o 
  -5   7   8       66.38       61.40      2.12 o 
  -4   7   8      130.16      148.35      4.34 o 
  -3   7   8       28.80       28.01      1.54 o 
  -2   7   8        0.34        1.04      0.63 o 
  -1   7   8      223.04      238.90      3.49 o 
   0   7   8       99.98       98.53      2.44 o 
   1   7   8       16.42       24.69      1.42 o 
   2   7   8        8.10        3.83      1.02 o 
   3   7   8      307.03      287.41      5.44 o 
   4   7   8      457.99      501.77      8.24 o 
   5   7   8      197.73      199.66      4.42 o 
   6   7   8       30.67       23.30      1.76 o 
   7   7   8        0.12        0.06      0.97 o 
   8   7   8        0.02       -0.45      0.95 o 
   9   7   8        3.43        3.93      1.21 o 
  10   7   8        4.26        6.11      1.31 o 
  11   7   8        1.11        0.22      1.76 o 
  12   7   8        0.31       -0.97      1.04 o 
  13   7   8        5.02        4.70      1.39 o 
  14   7   8        6.11        6.44      1.57 o 
 -15   8   8        0.00       -0.81      2.69 o 
 -14   8   8       10.35        8.12      2.29 o 
 -13   8   8        5.64        8.50      3.80 o 
 -12   8   8        0.49        0.95      1.49 o 
 -11   8   8       19.85       15.47      2.05 o 
 -10   8   8        2.46        4.27      1.60 o 
  -9   8   8        0.95        0.97      1.32 o 
  -8   8   8       35.51       32.12      2.48 o 
  -7   8   8        7.51        9.45      2.35 o 
  -6   8   8       50.07       47.11      3.64 o 
  -5   8   8       43.26       51.25      3.99 o 
  -4   8   8       23.99       22.40      2.87 o 
  -3   8   8       22.48       16.44      2.63 o 
  -2   8   8       26.49       32.18      3.29 o 
  -1   8   8        0.12       -0.88      0.77 o 
   0   8   8        5.31        7.04      1.15 o 
   1   8   8       10.68       12.81      1.37 o 
   2   8   8        5.39        7.82      1.20 o 
   3   8   8       29.29       27.44      1.85 o 
   4   8   8       12.67       18.79      1.67 o 
   5   8   8       60.76       62.69      2.51 o 
   6   8   8        6.58        7.95      1.34 o 
   7   8   8        9.70       13.43      1.60 o 
   8   8   8        0.89        1.73      1.07 o 
   9   8   8       28.51       37.89      3.01 o 
  10   8   8        0.03        0.01      1.12 o 
  11   8   8        1.56        0.42      1.25 o 
  12   8   8        0.00       -1.59      1.09 o 
 -12   9   8       15.37       26.79      2.67 o 
 -11   9   8        9.79        9.31      2.60 o 
 -10   9   8        0.78       -1.12      1.78 o 
  -9   9   8        4.33        2.32      2.08 o 
  -8   9   8        0.09        0.23      1.66 o 
  -7   9   8        2.97        0.52      1.84 o 
  -6   9   8        1.04       -0.33      1.82 o 
  -5   9   8       43.37       35.05      3.77 o 
  -4   9   8       58.45       53.48      4.35 o 
  -3   9   8        1.54        1.72      1.77 o 
  -2   9   8       10.10       12.56      2.69 o 
  -1   9   8        0.88        0.08      1.75 o 
   0   9   8        0.83        0.96      1.15 o 
   1   9   8        7.71        7.31      1.48 o 
   2   9   8        0.63        0.50      1.21 o 
   3   9   8        4.06        3.66      1.59 o 
   4   9   8       13.41       14.16      1.99 o 
   5   9   8       20.41       21.38      1.85 o 
   6   9   8        0.11        2.82      1.15 o 
   7   9   8        8.66       13.47      1.64 o 
   8   9   8        4.39        2.89      1.32 o 
   9   9   8        6.12       12.71      1.69 o 
  10   9   8        0.20        0.57      1.22 o 
  -9  10   8        3.37        4.51      2.40 o 
  -8  10   8        0.41       -0.15      2.05 o 
  -7  10   8        0.27       -1.18      1.94 o 
  -6  10   8        3.30        6.37      2.34 o 
  -5  10   8        1.00       -0.65      1.95 o 
  -4  10   8       21.26       28.46      3.68 o 
  -3  10   8        5.72        4.54      2.38 o 
  -2  10   8        0.32       -0.16      1.80 o 
  -1  10   8        0.03        1.02      1.90 o 
   0  10   8        9.88        7.50      2.32 o 
   1  10   8       20.85       21.17      2.25 o 
   2  10   8        0.29        0.67      1.29 o 
   3  10   8        4.78        5.38      1.47 o 
   4  10   8        3.14        4.21      1.54 o 
   5  10   8       11.23       12.37      1.92 o 
   6  10   8        6.00        5.15      1.40 o 
 -21   1   9        0.06       -0.39      1.71 o 
 -20   1   9        6.03        3.33      2.57 o 
 -19   1   9       15.31       12.23      2.32 o 
 -18   1   9        0.19        0.89      1.66 o 
 -17   1   9       17.96       21.11      2.50 o 
 -16   1   9       18.68       17.21      2.25 o 
 -15   1   9      142.82      151.67      5.11 o 
 -14   1   9      230.21      219.28      8.54 o 
 -13   1   9        5.19        5.50      1.47 o 
 -12   1   9        0.72        1.17      1.32 o 
 -11   1   9      221.11      220.13      5.83 o 
 -10   1   9      281.69      286.25      6.89 o 
  -9   1   9      100.12       92.68      3.35 o 
  -8   1   9       66.29       53.59      4.02 o 
  -7   1   9      108.09      100.36      3.40 o 
  -6   1   9       18.53       26.96      1.16 o 
  -5   1   9      126.50       93.16      3.10 o 
  -4   1   9      310.31      296.40      3.72 o 
  -3   1   9      423.89      390.25      3.42 o 
  -2   1   9      126.04      121.41      1.30 o 
  -1   1   9       58.00       53.45      0.84 o 
   0   1   9       79.71      100.22      1.23 o 
   1   1   9      149.66      157.43      1.62 o 
   2   1   9      447.38      452.63      3.69 o 
   3   1   9       68.84       70.19      1.08 o 
   4   1   9       28.54       30.73      0.74 o 
   5   1   9       75.85       86.08      1.27 o 
   6   1   9        0.79        1.50      0.38 o 
   7   1   9       39.66       39.03      0.97 o 
   8   1   9        0.34        1.58      0.42 o 
   9   1   9       51.66       44.67      1.22 o 
  10   1   9        0.47       -0.33      0.51 o 
  11   1   9       47.57       45.44      1.43 o 
  12   1   9      124.01      126.59      2.39 o 
  13   1   9      129.69      119.61      2.35 o 
  14   1   9       30.46       32.06      1.44 o 
  15   1   9        2.98        2.48      0.81 o 
  16   1   9       17.97       16.79      1.58 o 
  17   1   9       25.64       27.33      1.62 o 
  18   1   9        2.38        2.08      1.00 o 
 -21   2   9        0.57        1.16      1.84 o 
 -20   2   9        1.67        0.52      1.80 o 
 -19   2   9        0.14        0.33      2.49 o 
 -18   2   9        5.73        0.83      1.24 o 
 -17   2   9        0.25       -0.74      1.32 o 
 -16   2   9        5.15        5.67      1.72 o 
 -15   2   9        1.85        2.38      2.65 o 
 -14   2   9       15.51       12.32      1.84 o 
 -13   2   9       40.46       45.18      2.93 o 
 -12   2   9       16.72       19.66      2.06 o 
 -11   2   9        0.03        0.33      1.11 o 
 -10   2   9      471.57      445.54      9.49 o 
  -9   2   9      196.03      205.39      5.37 o 
  -8   2   9      245.59      267.78      6.35 o 
  -7   2   9      422.73      413.51      8.67 o 
  -6   2   9      234.26      245.56      3.70 o 
  -5   2   9       12.69       18.20      0.69 o 
  -4   2   9        4.69        4.68      0.31 o 
  -3   2   9       22.37       19.87      0.65 o 
  -2   2   9        5.45        5.72      0.35 o 
  -1   2   9        0.46        2.69      0.37 o 
   0   2   9      955.74     1001.99      8.78 o 
   1   2   9        8.07       11.42      0.58 o 
   2   2   9        0.43        1.54      0.37 o 
   3   2   9       84.35       80.76      1.39 o 
   4   2   9       16.58       11.35      0.65 o 
   5   2   9       15.40       14.90      0.71 o 
   6   2   9        2.05        3.36      0.45 o 
   7   2   9      113.37      100.82      1.68 o 
   8   2   9       12.54       10.11      0.68 o 
   9   2   9        9.25       11.21      1.31 o 
  10   2   9       60.51       55.88      1.71 o 
  11   2   9      226.49      231.18      3.69 o 
  12   2   9      125.74      122.83      2.62 o 
  13   2   9        0.69        1.93      0.89 o 
  14   2   9        0.39        3.20      0.88 o 
  15   2   9        0.10       -0.17      0.75 o 
  16   2   9        5.94        3.50      1.11 o 
  17   2   9        0.64        1.70      0.96 o 
  18   2   9       38.51       42.12      1.95 o 
 -20   3   9        0.02       -0.16      2.28 o 
 -19   3   9       17.32       10.85      3.24 o 
 -18   3   9        0.33        1.48      1.54 o 
 -17   3   9        2.00       -2.23      1.41 o 
 -16   3   9       12.51        2.87      1.47 o 
 -15   3   9        0.75       -0.24      1.37 o 
 -14   3   9        2.05        0.13      1.39 o 
 -13   3   9        0.01       -0.89      1.13 o 
 -12   3   9       12.64       11.71      1.72 o 
 -11   3   9      162.75      153.88      4.80 o 
 -10   3   9      111.85      122.44      4.07 o 
  -9   3   9       13.71       11.27      1.57 o 
  -8   3   9       30.88       26.18      1.51 o 
  -7   3   9       95.99       98.86      3.87 o 
  -6   3   9      198.87      180.89      3.07 o 
  -5   3   9       52.19       63.48      1.32 o 
  -4   3   9       78.77       86.27      1.83 o 
  -3   3   9       73.20       57.23      1.18 o 
  -2   3   9      657.61      661.50      5.71 o 
  -1   3   9      100.61      100.14      1.45 o 
   0   3   9       58.40       52.31      1.29 o 
   1   3   9        0.93        0.60      0.34 o 
   2   3   9        0.61        0.24      0.43 o 
   3   3   9       98.52       92.19      1.63 o 
   4   3   9       68.96       70.06      1.53 o 
   5   3   9       25.05       25.17      1.06 o 
   6   3   9       86.61       77.11      1.46 o 
   7   3   9        0.27        0.86      0.50 o 
   8   3   9      207.77      203.69      3.30 o 
   9   3   9       19.59       12.39      1.78 o 
  10   3   9      144.60      133.28     13.00 o 
  11   3   9        3.46        2.64      1.02 o 
  12   3   9      126.82      116.76      4.68 o 
  13   3   9       46.60       45.75      2.28 o 
  14   3   9       10.01        6.29      1.36 o 
  15   3   9       66.09       64.97      2.72 o 
  16   3   9       28.37       28.27      2.18 o 
  17   3   9        0.35       -1.11      1.13 o 
 -20   4   9       20.06       22.27      4.09 o 
 -19   4   9       38.39       43.17      5.00 o 
 -18   4   9       18.13       10.75      3.21 o 
 -17   4   9        3.68        6.47      2.83 o 
 -16   4   9        1.79       -1.31      2.02 o 
 -15   4   9       19.93       19.19      2.24 o 
 -14   4   9       55.25       51.06      4.97 o 
 -13   4   9        1.00        2.13      1.33 o 
 -12   4   9       10.19        6.77      1.59 o 
 -11   4   9       80.82       85.02      3.51 o 
 -10   4   9       18.46       18.42      1.91 o 
  -9   4   9       64.24       63.61      2.12 o 
  -8   4   9       16.11       14.41      1.21 o 
  -7   4   9        2.97        5.20      0.73 o 
  -6   4   9       27.45       25.52      1.35 o 
  -5   4   9        1.33        0.93      0.58 o 
  -4   4   9        1.83        2.84      0.68 o 
  -3   4   9      124.51      110.60      2.37 o 
  -2   4   9      659.81      685.35      7.18 o 
  -1   4   9       98.36      100.99      1.75 o 
   0   4   9       72.32       76.54      1.46 o 
   1   4   9      222.03      222.79      2.81 o 
   2   4   9       11.62       14.66      0.80 o 
   3   4   9      643.55      685.22      7.38 o 
   4   4   9        1.21        2.82      0.64 o 
   5   4   9      178.84      175.51      3.02 o 
   6   4   9       36.87       42.02      1.51 o 
   7   4   9      118.78      118.13      2.75 o 
   8   4   9        1.67        5.18      1.09 o 
   9   4   9        6.03        8.27      1.18 o 
  10   4   9       48.01       45.65      3.26 o 
  11   4   9        8.46        7.48      1.68 o 
  12   4   9        7.78       13.24      1.47 o 
  13   4   9        0.15       -0.94      1.79 o 
  14   4   9       11.92        9.09      2.35 o 
  15   4   9        5.18        6.20      2.08 o 
  16   4   9        6.61        5.60      1.44 o 
  17   4   9       31.71       32.09      2.45 o 
 -19   5   9        1.32        2.63      3.06 o 
 -18   5   9        0.37       -1.41      2.52 o 
 -17   5   9        5.09        5.44      2.96 o 
 -16   5   9        5.23        7.73      3.07 o 
 -15   5   9        3.53        4.64      2.47 o 
 -14   5   9       35.24       32.69      4.16 o 
 -13   5   9        1.34        2.53      2.29 o 
 -12   5   9       15.78       17.29      2.02 o 
 -11   5   9       10.31        8.17      1.59 o 
 -10   5   9       19.38       22.51      1.62 o 
  -9   5   9      132.57      138.13      3.39 o 
  -8   5   9       40.74       46.25      2.02 o 
  -7   5   9       63.03       60.51      1.85 o 
  -6   5   9        0.21        1.38      0.70 o 
  -5   5   9      162.41      175.51      3.28 o 
  -4   5   9       11.65        9.42      0.94 o 
  -3   5   9       22.10       17.89      1.14 o 
  -2   5   9      122.44      130.19      2.61 o 
  -1   5   9       86.01       78.63      1.52 o 
   0   5   9        0.29        0.35      0.59 o 
   1   5   9       19.41       25.76      1.05 o 
   2   5   9       50.77       46.18      1.47 o 
   3   5   9        6.35        8.07      0.83 o 
   4   5   9        4.28        5.99      0.82 o 
   5   5   9        6.53        6.31      0.95 o 
   6   5   9      180.25      171.69      5.23 o 
   7   5   9      149.71      164.88      3.90 o 
   8   5   9      237.02      230.52      4.83 o 
   9   5   9       86.91       89.74      2.91 o 
  10   5   9       11.77        8.49      1.36 o 
  11   5   9        9.91        8.32      1.63 o 
  12   5   9        3.33        2.86      2.54 o 
  13   5   9        3.24        2.14      1.15 o 
  14   5   9        0.13        0.02      1.10 o 
  15   5   9       10.26       10.45      3.33 o 
  16   5   9        0.89        0.12      1.22 o 
 -17   6   9        0.13       -0.84      2.59 o 
 -16   6   9        6.75       10.76      3.23 o 
 -15   6   9       43.64       42.32      4.85 o 
 -14   6   9        2.14        2.82      2.52 o 
 -13   6   9        3.25        3.09      2.33 o 
 -12   6   9       41.21       42.89      4.49 o 
 -11   6   9       55.11       58.96      9.37 o 
 -10   6   9       72.54       74.73      3.21 o 
  -9   6   9       15.33       15.35      1.48 o 
  -8   6   9       23.89       22.02      2.38 o 
  -7   6   9        8.90        9.14      1.25 o 
  -6   6   9      187.54      177.48      3.45 o 
  -5   6   9       99.01      112.71      2.39 o 
  -4   6   9       30.48       32.90      1.46 o 
  -3   6   9       11.37       12.56      0.98 o 
  -2   6   9       80.31       72.45      1.86 o 
  -1   6   9       65.87       66.84      1.90 o 
   0   6   9        2.20        1.32      0.61 o 
   1   6   9       10.71       11.62      1.03 o 
   2   6   9       18.04       21.58      1.37 o 
   3   6   9        8.92       14.88      1.18 o 
   4   6   9       39.80       42.98      2.04 o 
   5   6   9       23.36       22.92      2.10 o 
   6   6   9        2.31        0.27      0.95 o 
   7   6   9        2.54        1.52      0.99 o 
   8   6   9        2.82        4.02      1.11 o 
   9   6   9        0.32        0.03      0.95 o 
  10   6   9       18.44       13.97      1.58 o 
  11   6   9       31.13       30.44      3.62 o 
  12   6   9       18.76       17.55      1.79 o 
  13   6   9       24.39       25.58      2.10 o 
  14   6   9        0.26        1.66      1.27 o 
  15   6   9        0.08        1.19      1.25 o 
 -16   7   9        0.28       -0.16      2.66 o 
 -15   7   9        0.68        0.56      2.47 o 
 -14   7   9        7.89       14.97      3.36 o 
 -13   7   9        1.20        0.77      2.45 o 
 -12   7   9       32.17       30.72      2.73 o 
 -11   7   9       10.86        8.28      1.69 o 
 -10   7   9       35.60       29.77      2.41 o 
  -9   7   9       17.90       20.97      4.25 o 
  -8   7   9       19.11       26.31      2.28 o 
  -7   7   9       11.64       17.20      1.92 o 
  -6   7   9       27.03       20.63      1.60 o 
  -5   7   9      119.10      122.86      2.89 o 
  -4   7   9      121.94      136.89      3.50 o 
  -3   7   9       48.22       34.76      1.72 o 
  -2   7   9       45.94       45.44      2.54 o 
  -1   7   9       67.61       65.57      2.97 o 
   0   7   9       34.41       33.49      2.26 o 
   1   7   9        2.08        0.92      0.89 o 
   2   7   9       29.17       29.60      1.83 o 
   3   7   9      176.48      181.82      4.16 o 
   4   7   9      164.23      165.41      5.14 o 
   5   7   9      215.67      221.50      4.80 o 
   6   7   9       52.81       51.41      3.15 o 
   7   7   9        8.71       11.44      1.45 o 
   8   7   9        1.32        2.02      1.13 o 
   9   7   9       11.09       16.98      1.88 o 
  10   7   9        6.60        8.29      1.50 o 
  11   7   9        0.47       -0.39      1.14 o 
  12   7   9        3.24        3.49      1.33 o 
  13   7   9        0.09        0.37      1.20 o 
 -14   8   9        0.00       -2.38      2.47 o 
 -13   8   9        2.18        1.52      2.66 o 
 -12   8   9        0.02        0.46      2.06 o 
 -11   8   9        9.05        6.58      1.91 o 
 -10   8   9       37.49       47.23      2.96 o 
  -9   8   9        3.33        7.20      2.60 o 
  -8   8   9        8.59       10.48      2.38 o 
  -7   8   9        0.15       -2.29      1.36 o 
  -6   8   9       13.16       13.47      2.56 o 
  -5   8   9        0.66        2.83      1.81 o 
  -4   8   9        5.41        1.68      1.90 o 
  -3   8   9       24.82       26.12      3.23 o 
  -2   8   9        0.63        0.82      1.22 o 
  -1   8   9       87.70       92.55      3.69 o 
   0   8   9       88.93       91.93      2.84 o 
   1   8   9       68.61       62.07      4.41 o 
   2   8   9       73.95       80.46      2.77 o 
   3   8   9       14.50       16.84      1.61 o 
   4   8   9       88.83       96.00      3.15 o 
   5   8   9       34.02       43.70      2.31 o 
   6   8   9        8.54       13.51      1.69 o 
   7   8   9        2.44        2.90      1.19 o 
   8   8   9        0.03       -0.54      1.01 o 
   9   8   9       15.45       19.40      2.34 o 
  10   8   9        2.07        1.88      1.29 o 
  11   8   9        4.95        4.38      1.75 o 
 -11   9   9       50.38       51.89      4.16 o 
 -10   9   9       31.72       34.90      3.98 o 
  -9   9   9        9.37        7.77      2.28 o 
  -8   9   9        1.63        2.64      2.05 o 
  -7   9   9        3.26        4.19      2.34 o 
  -6   9   9       33.76       26.33      3.49 o 
  -5   9   9       90.99       98.85      5.66 o 
  -4   9   9       26.19       22.06      3.20 o 
  -3   9   9       26.67       22.53      3.27 o 
  -2   9   9       10.89       10.38      2.57 o 
  -1   9   9        0.91       -0.18      1.95 o 
   0   9   9        8.36       13.52      2.75 o 
   1   9   9        3.80        6.17      1.43 o 
   2   9   9        2.03        2.46      1.57 o 
   3   9   9        1.62        2.14      1.11 o 
   4   9   9        0.12        1.85      1.13 o 
   5   9   9        3.33        4.93      1.66 o 
   6   9   9        0.46        1.12      1.20 o 
   7   9   9        0.12        0.02      1.17 o 
   8   9   9       26.32       27.62      2.18 o 
  -7  10   9       10.14        7.62      2.67 o 
  -6  10   9        3.22        2.10      2.06 o 
  -5  10   9        7.95        6.68      2.57 o 
  -4  10   9       25.09       24.00      3.61 o 
  -3  10   9        0.72       -0.82      1.99 o 
  -2  10   9        0.00        0.74      2.09 o 
  -1  10   9        5.76        6.33      2.29 o 
   0  10   9        0.18        1.39      2.03 o 
   1  10   9        1.30        0.35      1.88 o 
   2  10   9        3.75        4.23      1.45 o 
   3  10   9       29.75       33.06      7.53 o 
   4  10   9       18.04       14.80      2.00 o 
 -20   0  10        1.61       -3.82      2.28 o 
 -19   0  10       16.05       15.96      3.50 o 
 -18   0  10        0.01        1.63      2.38 o 
 -17   0  10       31.66       32.91      4.32 o 
 -16   0  10      333.35      396.05     13.66 o 
 -15   0  10      446.92      443.69     14.48 o 
 -14   0  10      296.27      290.02     10.57 o 
 -13   0  10       31.51       37.19      3.89 o 
 -12   0  10      155.74      146.61      6.79 o 
 -11   0  10       19.87        6.52      1.60 o 
 -10   0  10       26.13       12.36      2.07 o 
  -9   0  10      338.52      363.16     11.56 o 
  -8   0  10       81.98       75.36      4.34 o 
  -7   0  10       26.70       21.21      2.64 o 
  -6   0  10      264.20      287.53      9.47 o 
  -5   0  10      542.25      518.69     14.79 o 
  -4   0  10       29.63       33.03      3.28 o 
  -3   0  10      161.89      148.44      2.81 o 
  -2   0  10       19.61       16.03      0.85 o 
  -1   0  10      260.32      267.67      3.16 o 
   0   0  10      180.30      227.54      3.67 o 
   1   0  10      121.98      135.39      2.83 o 
   2   0  10       15.31       15.24      0.82 o 
   3   0  10      246.75      240.13      3.41 o 
   4   0  10       41.23       50.19      1.53 o 
   5   0  10       55.48       55.16      1.37 o 
   6   0  10       19.01       16.25      1.01 o 
   7   0  10      568.09      533.39      6.70 o 
   8   0  10      222.65      217.79      3.51 o 
   9   0  10        9.68        7.66      1.09 o 
  10   0  10       12.22        8.79      1.42 o 
  11   0  10        5.89        4.58      1.29 o 
  12   0  10        0.02        0.74      1.12 o 
  13   0  10      126.19      126.67      3.51 o 
  14   0  10       64.99       65.63      3.75 o 
  15   0  10       11.92       10.58      1.53 o 
  16   0  10        4.68        3.42      1.29 o 
  17   0  10        0.46        0.11      1.16 o 
 -20   1  10        0.15       -1.65      2.01 o 
 -19   1  10       11.87       17.40      2.61 o 
 -18   1  10        0.66        2.09      1.76 o 
 -17   1  10        0.20       -0.08      1.55 o 
 -16   1  10        0.12        2.00      1.57 o 
 -15   1  10       88.34      102.52      6.11 o 
 -14   1  10       15.64       17.69      6.02 o 
 -13   1  10       31.11       38.05      2.72 o 
 -12   1  10      124.37      131.13      4.43 o 
 -11   1  10       14.29        8.91      1.65 o 
 -10   1  10        0.48       -0.05      1.02 o 
  -9   1  10        0.76        1.50      1.06 o 
  -8   1  10       64.33       67.25      6.68 o 
  -7   1  10        1.05        0.85      1.49 o 
  -6   1  10       30.14       29.31      2.07 o 
  -5   1  10      108.25      125.65      3.95 o 
  -4   1  10      160.82      154.57      2.66 o 
  -3   1  10       45.42       59.51      1.63 o 
  -2   1  10      363.31      410.72      3.64 o 
  -1   1  10      166.35      166.94      1.96 o 
   0   1  10       18.65       14.67      0.52 o 
   1   1  10      225.18      218.29      2.45 o 
   2   1  10      181.06      168.71      1.87 o 
   3   1  10        9.09        8.57      0.52 o 
   4   1  10        0.12        0.41      0.35 o 
   5   1  10      225.36      209.99      2.19 o 
   6   1  10      122.30      116.29      1.69 o 
   7   1  10        5.88        8.02      0.61 o 
   8   1  10       32.94       31.51      1.13 o 
   9   1  10        8.10        9.53      0.79 o 
  10   1  10       76.84       77.28      1.81 o 
  11   1  10       16.85       18.83      1.12 o 
  12   1  10       78.04       72.78      2.38 o 
  13   1  10       53.18       54.59      1.90 o 
  14   1  10       73.01       68.98      1.90 o 
  15   1  10       44.39       49.86      2.27 o 
  16   1  10        6.93        4.83      1.03 o 
  17   1  10       10.12       10.64      1.24 o 
 -20   2  10       17.10       19.44      2.64 o 
 -19   2  10        0.47       -0.77      1.98 o 
 -18   2  10        0.29        1.32      1.36 o 
 -17   2  10        0.00        1.75      3.24 o 
 -16   2  10       60.56       59.35      3.39 o 
 -15   2  10       10.04       12.29      2.03 o 
 -14   2  10        6.09        6.17      1.55 o 
 -13   2  10      257.59      285.86      9.87 o 
 -12   2  10        5.36        2.61      1.41 o 
 -11   2  10      190.89      185.42      5.31 o 
 -10   2  10       31.63       32.74      2.35 o 
  -9   2  10       18.62       23.15      2.06 o 
  -8   2  10      159.07      145.97      4.85 o 
  -7   2  10       42.22       42.44      6.42 o 
  -6   2  10      357.05      332.25      7.50 o 
  -5   2  10      284.47      259.45      4.63 o 
  -4   2  10       17.91       16.56      2.25 o 
  -3   2  10        0.59        0.72      0.39 o 
  -2   2  10       20.32       26.55      0.72 o 
  -1   2  10      179.00      164.84      1.97 o 
   0   2  10       11.77       12.34      0.56 o 
   1   2  10        3.06        3.57      0.49 o 
   2   2  10      140.79      132.54      2.00 o 
   3   2  10        1.28        2.68      0.47 o 
   4   2  10        4.67        4.88      0.56 o 
   5   2  10        7.94       11.51      0.73 o 
   6   2  10       10.55       14.94      0.74 o 
   7   2  10        3.70        2.54      0.56 o 
   8   2  10       27.55       30.10      1.32 o 
   9   2  10        6.48        5.80      0.80 o 
  10   2  10       43.13       42.50      1.56 o 
  11   2  10       79.13       76.14      1.88 o 
  12   2  10      147.09      154.10      3.20 o 
  13   2  10      191.98      185.87      5.80 o 
  14   2  10       49.95       44.89      2.18 o 
  15   2  10       11.55        8.34      1.09 o 
  16   2  10        0.11        0.94      0.92 o 
  17   2  10       15.10       14.80      2.52 o 
 -20   3  10       17.78       19.67      3.99 o 
 -19   3  10        6.96        5.27      3.53 o 
 -18   3  10        4.20        0.49      1.65 o 
 -17   3  10        4.50        6.37      2.78 o 
 -16   3  10        0.40        0.44      1.49 o 
 -15   3  10        8.69       12.76      2.04 o 
 -14   3  10        0.40       -0.82      1.50 o 
 -13   3  10       11.66       11.16      1.83 o 
 -12   3  10        1.26        2.23      1.37 o 
 -11   3  10        0.70        1.38      1.25 o 
 -10   3  10       97.39      113.87      4.13 o 
  -9   3  10       40.07       44.23      2.68 o 
  -8   3  10       17.93       12.10      1.62 o 
  -7   3  10      141.01      152.17      4.49 o 
  -6   3  10       14.88       23.02      1.86 o 
  -5   3  10       17.81       16.89      1.90 o 
  -4   3  10        0.06        0.19      0.61 o 
  -3   3  10        8.48       15.46      1.31 o 
  -2   3  10       28.80       32.15      1.44 o 
  -1   3  10      148.95      149.64      2.21 o 
   0   3  10       64.14       62.73      1.49 o 
   1   3  10        5.78        7.83      0.62 o 
   2   3  10        6.52        8.99      0.68 o 
   3   3  10      385.07      404.47      4.48 o 
   4   3  10      411.81      378.85      5.13 o 
   5   3  10       17.82       17.52      0.88 o 
   6   3  10      130.13      129.90      2.01 o 
   7   3  10       70.61       73.93      1.89 o 
   8   3  10        0.66       -0.18      0.83 o 
   9   3  10       10.00        7.07      1.41 o 
  10   3  10        9.50        8.35      1.80 o 
  11   3  10        8.15        6.01      1.23 o 
  12   3  10       41.09       47.61      2.54 o 
  13   3  10        4.43        3.69      1.22 o 
  14   3  10        0.30        0.40      1.14 o 
  15   3  10        0.02        0.68      1.62 o 
  16   3  10       49.22       49.29      2.23 o 
 -19   4  10        2.17        1.12      2.53 o 
 -18   4  10        6.75       -0.39      2.38 o 
 -17   4  10       14.84       15.81      3.62 o 
 -16   4  10       11.08       11.48      2.09 o 
 -15   4  10       18.24       10.99      2.11 o 
 -14   4  10       57.32       58.21      6.85 o 
 -13   4  10       20.48       19.90      2.26 o 
 -12   4  10        0.72        1.22      1.35 o 
 -11   4  10       13.67       10.33      1.72 o 
 -10   4  10       16.39        9.27      1.65 o 
  -9   4  10      121.61      113.90      6.56 o 
  -8   4  10        7.03        4.68      1.33 o 
  -7   4  10       60.08       53.59      2.18 o 
  -6   4  10       42.46       43.23      2.98 o 
  -5   4  10        1.17        0.87      0.61 o 
  -4   4  10        7.38        7.97      0.84 o 
  -3   4  10       32.87       27.03      1.31 o 
  -2   4  10       67.84       72.58      2.82 o 
  -1   4  10       69.92       69.94      1.56 o 
   0   4  10       11.88       12.23      0.74 o 
   1   4  10        1.50        0.47      0.48 o 
   2   4  10        2.47        3.61      0.61 o 
   3   4  10      293.49      292.53      3.82 o 
   4   4  10       48.82       51.92      1.47 o 
   5   4  10       47.60       55.55      1.89 o 
   6   4  10        9.36        5.87      0.93 o 
   7   4  10       49.58       48.02      2.15 o 
   8   4  10      299.72      297.85      5.69 o 
   9   4  10       53.89       57.56      2.35 o 
  10   4  10        2.91        4.61      1.13 o 
  11   4  10        4.79        2.97      1.36 o 
  12   4  10        0.51       -0.32      1.06 o 
  13   4  10       41.39       48.71      2.88 o 
  14   4  10        0.58        2.92      1.26 o 
  15   4  10        0.08       -1.59      1.11 o 
  16   4  10        0.08       -0.03      1.39 o 
 -18   5  10        0.39        1.72      2.79 o 
 -17   5  10        9.39       11.16      3.21 o 
 -16   5  10        8.69        8.76      3.11 o 
 -15   5  10        2.01        2.92      2.43 o 
 -14   5  10       18.04       18.10      3.48 o 
 -13   5  10       24.39       23.99      2.43 o 
 -12   5  10        7.24        6.28      1.62 o 
 -11   5  10        7.54        6.70      1.60 o 
 -10   5  10        0.46       -0.45      1.27 o 
  -9   5  10        0.25       -0.42      1.24 o 
  -8   5  10       23.71       19.18      1.53 o 
  -7   5  10        0.96        2.01      0.92 o 
  -6   5  10      115.69      123.50      3.15 o 
  -5   5  10        2.13        2.50      0.91 o 
  -4   5  10       30.51       27.43      1.38 o 
  -3   5  10        2.59        2.14      0.72 o 
  -2   5  10      143.25      141.87      2.67 o 
  -1   5  10       23.69       24.18      1.34 o 
   0   5  10        0.39        0.76      0.63 o 
   1   5  10       25.33       25.41      1.34 o 
   2   5  10       47.69       46.92      1.60 o 
   3   5  10       20.43       17.45      1.22 o 
   4   5  10        2.02        1.59      0.74 o 
   5   5  10        0.00        2.11      1.03 o 
   6   5  10      173.35      175.74      4.02 o 
   7   5  10      220.52      226.62      5.93 o 
   8   5  10      192.20      180.16      4.29 o 
   9   5  10      220.74      236.34      5.12 o 
  10   5  10       20.01       23.36      2.95 o 
  11   5  10       44.05       49.08      2.46 o 
  12   5  10        0.50        1.27      2.46 o 
  13   5  10        0.31       -0.10      1.12 o 
  14   5  10       21.83       24.39      2.33 o 
  15   5  10        2.11        2.17      1.35 o 
 -17   6  10        1.06        1.83      2.83 o 
 -16   6  10        1.58       -1.07      2.55 o 
 -15   6  10        3.43        6.87      3.12 o 
 -14   6  10        6.42        9.51      3.23 o 
 -13   6  10        1.18       -1.28      2.03 o 
 -12   6  10       29.30       24.04      3.64 o 
 -11   6  10      102.87      102.76      6.15 o 
 -10   6  10      209.47      208.00      8.55 o 
  -9   6  10      250.13      274.15      5.48 o 
  -8   6  10      212.90      222.92      4.76 o 
  -7   6  10      289.68      302.44      5.75 o 
  -6   6  10       58.67       65.58      2.50 o 
  -5   6  10       12.56       15.96      1.28 o 
  -4   6  10        0.00       -0.97      0.61 o 
  -3   6  10        0.02        0.56      0.65 o 
  -2   6  10        2.90        0.26      0.76 o 
  -1   6  10        0.49        0.41      1.05 o 
   0   6  10       23.33       27.62      1.64 o 
   1   6  10        2.97        3.29      0.97 o 
   2   6  10       15.46       16.66      1.52 o 
   3   6  10      107.27      112.52      3.08 o 
   4   6  10       24.03       24.92      1.75 o 
   5   6  10        0.00        1.07      0.97 o 
   6   6  10        1.86        3.59      1.14 o 
   7   6  10       42.56       47.35      2.22 o 
   8   6  10       27.67       28.79      2.02 o 
   9   6  10       16.55       11.51      1.92 o 
  10   6  10       38.84       37.95      2.35 o 
  11   6  10       62.51       60.70      2.70 o 
  12   6  10       34.27       30.88      2.26 o 
  13   6  10       20.08       22.94      4.10 o 
  14   6  10        0.96        1.27      1.22 o 
 -15   7  10        0.02        1.72      2.48 o 
 -14   7  10        1.63        3.20      2.55 o 
 -13   7  10        4.94        3.67      2.79 o 
 -12   7  10       10.21        6.22      2.81 o 
 -11   7  10       55.76       64.32      5.18 o 
 -10   7  10       90.61       90.45      3.73 o 
  -9   7  10       12.59       10.79      2.78 o 
  -8   7  10       13.12       12.94      2.85 o 
  -7   7  10       10.36       11.14      1.80 o 
  -6   7  10        0.20       -0.23      0.82 o 
  -5   7  10       53.74       62.96      3.27 o 
  -4   7  10       19.32       19.86      1.67 o 
  -3   7  10        3.26        4.24      1.84 o 
  -2   7  10        1.21        1.73      2.23 o 
  -1   7  10        0.74        0.19      1.56 o 
   0   7  10        9.54       12.14      1.73 o 
   1   7  10        2.57        3.77      1.08 o 
   2   7  10       62.14       71.07      5.13 o 
   3   7  10      100.09      100.93      3.13 o 
   4   7  10       26.68       33.97      2.08 o 
   5   7  10        9.01        6.17      1.23 o 
   6   7  10        9.76       10.51      1.48 o 
   7   7  10        1.06        1.80      1.26 o 
   8   7  10       21.73       19.88      2.32 o 
   9   7  10        4.11        4.84      1.35 o 
  10   7  10        3.01        1.48      1.22 o 
  11   7  10       19.17       13.46      1.73 o 
  12   7  10       33.12       35.50      2.49 o 
 -13   8  10        0.02       -1.01      2.40 o 
 -12   8  10        0.37        0.04      2.40 o 
 -11   8  10        1.35        1.52      1.78 o 
 -10   8  10        0.03        2.24      1.45 o 
  -9   8  10        1.75        1.36      1.84 o 
  -8   8  10        7.59        8.16      2.30 o 
  -7   8  10        2.02        2.63      1.96 o 
  -6   8  10        4.12        4.88      1.97 o 
  -5   8  10       26.44       35.69      3.69 o 
  -4   8  10       42.48       38.54      3.86 o 
  -3   8  10       35.51       41.34      3.94 o 
  -2   8  10        1.04        1.99      1.26 o 
  -1   8  10        3.07        4.45      3.28 o 
   0   8  10        5.02        4.56      1.54 o 
   1   8  10        0.75        0.44      1.62 o 
   2   8  10        0.59        2.40      1.17 o 
   3   8  10        4.44        5.33      1.29 o 
   4   8  10        0.05        0.21      0.99 o 
   5   8  10       31.26       36.64      2.32 o 
   6   8  10       24.79       21.53      2.46 o 
   7   8  10        0.90        1.79      1.16 o 
   8   8  10        0.05        0.80      1.15 o 
   9   8  10        7.73        8.97      1.87 o 
  10   8  10        2.98        4.33      1.44 o 
 -10   9  10        1.16        1.89      2.05 o 
  -9   9  10        0.30       -0.71      1.74 o 
  -8   9  10        0.36        2.07      2.12 o 
  -7   9  10        0.12        0.89      2.03 o 
  -6   9  10        0.06       -1.06      1.94 o 
  -5   9  10        2.16       -0.59      1.96 o 
  -4   9  10       13.43       12.91      2.73 o 
  -3   9  10        8.71       12.63      2.74 o 
  -2   9  10        1.12        1.40      2.10 o 
  -1   9  10        0.02        1.09      1.89 o 
   0   9  10        7.79        7.29      2.47 o 
   1   9  10        5.42        7.33      1.72 o 
   2   9  10        0.02       -0.42      1.35 o 
   3   9  10        0.77        1.64      1.12 o 
   4   9  10        1.99        3.49      1.24 o 
   5   9  10       12.94       12.63      1.66 o 
   6   9  10       18.60       17.90      5.56 o 
   7   9  10        2.56        5.40      1.39 o 
  -4  10  10        1.87        2.10      2.37 o 
  -3  10  10        8.43        9.80      2.76 o 
  -2  10  10        2.49        2.72      2.11 o 
  -1  10  10       18.94       26.35      3.80 o 
   0  10  10        5.08       10.32      2.87 o 
   1  10  10        4.90        1.76      2.20 o 
 -20   1  11        3.39        4.05      2.09 o 
 -19   1  11        0.00       -2.59      1.63 o 
 -18   1  11        0.16       -2.43      1.63 o 
 -17   1  11        5.89        4.44      2.47 o 
 -16   1  11       58.82       33.07      4.00 o 
 -15   1  11      147.47      163.77      7.81 o 
 -14   1  11      180.87      189.25      5.85 o 
 -13   1  11       29.09       23.38      2.29 o 
 -12   1  11        1.21        3.24      1.32 o 
 -11   1  11       72.14       69.66      3.35 o 
 -10   1  11        0.84       -0.50      1.44 o 
  -9   1  11       27.62       21.00      2.02 o 
  -8   1  11       51.96       51.18      4.14 o 
  -7   1  11      154.87      127.89     10.04 o 
  -6   1  11       91.61       80.20      3.34 o 
  -5   1  11       14.54       17.09      1.78 o 
  -4   1  11      530.90      523.08     10.73 o 
  -3   1  11      448.72      467.24      7.42 o 
  -2   1  11      188.36      193.07      3.91 o 
  -1   1  11      132.59      125.40      1.94 o 
   0   1  11       16.50       19.26      0.72 o 
   1   1  11       58.96       59.13      1.10 o 
   2   1  11        0.06        0.60      0.39 o 
   3   1  11        0.02       -0.58      0.40 o 
   4   1  11       81.79       76.73      1.24 o 
   5   1  11        4.27        1.64      0.44 o 
   6   1  11       55.25       52.27      1.14 o 
   7   1  11      322.25      316.92      3.77 o 
   8   1  11      152.69      153.47      2.55 o 
   9   1  11       13.33       14.24      1.00 o 
  10   1  11        3.91        3.19      0.71 o 
  11   1  11       20.32       18.44      1.24 o 
  12   1  11        9.17        9.44      1.00 o 
  13   1  11        2.69        3.13      0.93 o 
  14   1  11       26.45       21.65      1.80 o 
  15   1  11       26.49       30.85      1.69 o 
  16   1  11        0.08        1.08      0.92 o 
 -19   2  11        0.68        0.75      1.13 o 
 -18   2  11        0.62        0.83      1.71 o 
 -17   2  11        2.04        1.82      1.60 o 
 -16   2  11        3.48        5.86      1.79 o 
 -15   2  11        6.61        4.47      1.65 o 
 -14   2  11       23.42       21.27      2.36 o 
 -13   2  11        5.27        7.62      1.77 o 
 -12   2  11        1.93        0.38      1.43 o 
 -11   2  11       14.36       14.67      1.88 o 
 -10   2  11        6.95        6.24      1.49 o 
  -9   2  11       26.68       30.74      5.46 o 
  -8   2  11       29.36       38.52      4.93 o 
  -7   2  11        8.69        3.31      1.23 o 
  -6   2  11        4.43        2.10      1.09 o 
  -5   2  11        0.12        2.38      1.15 o 
  -4   2  11       63.44       72.38      2.58 o 
  -3   2  11        0.49       -0.90      0.74 o 
  -2   2  11       58.59       51.20      1.62 o 
  -1   2  11        4.47        2.40      0.53 o 
   0   2  11       17.72       16.64      0.96 o 
   1   2  11       42.49       38.70      1.08 o 
   2   2  11       17.79       16.57      0.77 o 
   3   2  11       16.51       13.81      0.72 o 
   4   2  11        1.00        0.84      0.42 o 
   5   2  11        1.40        1.22      0.45 o 
   6   2  11        5.82        4.19      0.57 o 
   7   2  11       16.29       15.11      0.96 o 
   8   2  11        5.96        4.08      0.73 o 
   9   2  11       41.55       41.85      1.42 o 
  10   2  11       94.28       91.46      2.04 o 
  11   2  11        2.05        3.11      0.82 o 
  12   2  11       81.51       87.64      2.55 o 
  13   2  11       16.54       14.27      1.27 o 
  14   2  11       31.50       35.15      1.77 o 
  15   2  11       19.50       21.07      1.50 o 
  16   2  11       15.05       24.69      1.76 o 
 -19   3  11        0.18       -3.04      1.52 o 
 -18   3  11        3.34        3.96      1.81 o 
 -17   3  11       32.77       38.91      3.22 o 
 -16   3  11        5.68        7.91      1.93 o 
 -15   3  11        9.93       12.88      2.10 o 
 -14   3  11       13.74       12.27      2.03 o 
 -13   3  11        3.42        2.30      1.42 o 
 -12   3  11        0.01       -1.38      1.45 o 
 -11   3  11        2.18        2.10      1.91 o 
 -10   3  11       53.46       46.34      2.86 o 
  -9   3  11       40.99       30.95      2.44 o 
  -8   3  11       54.90       55.66      4.50 o 
  -7   3  11        5.71        5.15      2.00 o 
  -6   3  11       35.86       33.12      2.28 o 
  -5   3  11       38.01       37.98      1.75 o 
  -4   3  11        2.38        0.82      1.21 o 
  -3   3  11        2.33        0.34      0.77 o 
  -2   3  11        2.89        2.24      0.97 o 
  -1   3  11      173.96      188.62      3.86 o 
   0   3  11      193.46      185.83      2.95 o 
   1   3  11        4.01        2.53      0.60 o 
   2   3  11       19.52       19.72      0.90 o 
   3   3  11       10.24       10.05      0.77 o 
   4   3  11       10.38        8.66      0.78 o 
   5   3  11        3.35        4.28      0.64 o 
   6   3  11      267.19      285.78      3.87 o 
   7   3  11       85.83       82.23      2.29 o 
   8   3  11        0.93        0.85      0.88 o 
   9   3  11       19.07       23.00      2.07 o 
  10   3  11       78.41       84.19      3.42 o 
  11   3  11        0.01        1.25      1.07 o 
  12   3  11        0.10       -0.64      1.05 o 
  13   3  11        5.78        9.25      1.57 o 
  14   3  11       11.74       16.87      1.55 o 
  15   3  11       10.86       10.15      1.39 o 
 -18   4  11        6.06        4.51      2.94 o 
 -17   4  11        1.18       -1.90      2.18 o 
 -16   4  11       56.54       61.83      3.72 o 
 -15   4  11       38.02       38.57      3.09 o 
 -14   4  11        0.17       -0.87      1.86 o 
 -13   4  11        1.57       -0.72      2.39 o 
 -12   4  11        0.04        0.06      1.29 o 
 -11   4  11       14.48       16.13      2.05 o 
 -10   4  11        2.19        3.46      1.39 o 
  -9   4  11        4.48        1.75      1.37 o 
  -8   4  11       72.73       77.30      3.42 o 
  -7   4  11       29.15       29.61      3.02 o 
  -6   4  11       19.35       19.44      1.44 o 
  -5   4  11      132.53      126.88      3.20 o 
  -4   4  11        2.72        3.70      0.92 o 
  -3   4  11        1.63        0.37      0.83 o 
  -2   4  11       49.34       43.42      1.63 o 
  -1   4  11      109.68      115.61      2.41 o 
   0   4  11       18.87       20.01      1.02 o 
   1   4  11       63.93       69.61      1.65 o 
   2   4  11       23.59       25.01      1.43 o 
   3   4  11       52.14       55.03      1.49 o 
   4   4  11       16.48       14.70      1.49 o 
   5   4  11        0.07       -0.86      0.80 o 
   6   4  11        1.00        1.86      1.00 o 
   7   4  11        7.12        5.34      1.14 o 
   8   4  11        7.20       10.47      1.38 o 
   9   4  11        0.43        0.10      1.21 o 
  10   4  11        0.79        1.10      1.02 o 
  11   4  11        2.82        3.31      1.24 o 
  12   4  11        9.88       12.11      1.54 o 
  13   4  11        3.87        5.34      1.17 o 
  14   4  11        8.74       10.26      1.62 o 
  15   4  11        1.71       -0.73      1.27 o 
 -17   5  11        3.24        4.49      2.89 o 
 -16   5  11        0.77       -1.00      2.25 o 
 -15   5  11        4.49        3.17      2.46 o 
 -14   5  11        0.21        1.36      2.39 o 
 -13   5  11        0.22       -1.65      1.42 o 
 -12   5  11       15.58       16.26      2.18 o 
 -11   5  11       14.71       12.75      1.99 o 
 -10   5  11        0.04       -0.03      1.73 o 
  -9   5  11        0.02       -0.82      1.48 o 
  -8   5  11       37.72       43.93      2.93 o 
  -7   5  11      157.07      164.00      3.80 o 
  -6   5  11       64.78       66.58      2.43 o 
  -5   5  11       68.72       76.45      2.55 o 
  -4   5  11       48.97       50.31      2.17 o 
  -3   5  11       24.46       24.36      1.45 o 
  -2   5  11        0.76        1.11      0.66 o 
  -1   5  11        4.58        3.13      0.74 o 
   0   5  11        2.23        4.29      0.78 o 
   1   5  11        4.71        4.55      0.82 o 
   2   5  11        0.04        0.04      0.79 o 
   3   5  11        2.54        1.81      0.99 o 
   4   5  11       21.48       24.45      1.71 o 
   5   5  11      100.27      108.98      3.14 o 
   6   5  11       41.28       39.65      2.75 o 
   7   5  11        5.98        6.24      1.23 o 
   8   5  11       19.27       17.88      1.70 o 
   9   5  11        2.34        1.20      1.71 o 
  10   5  11       28.08       31.08      2.16 o 
  11   5  11        6.50        2.47      1.20 o 
  12   5  11        1.48        1.74      1.23 o 
  13   5  11        2.61        1.71      1.17 o 
  14   5  11        0.68       -1.61      1.15 o 
 -16   6  11        9.06        8.86      3.23 o 
 -15   6  11        4.93       11.96      3.37 o 
 -14   6  11        7.12        4.92      2.77 o 
 -13   6  11        0.11        0.49      2.42 o 
 -12   6  11       12.12       14.60      3.25 o 
 -11   6  11       49.61       54.31      4.62 o 
 -10   6  11      118.87      113.18      7.82 o 
  -9   6  11       17.14       12.89      2.02 o 
  -8   6  11       27.29       25.15      1.83 o 
  -7   6  11      104.58      115.10      3.27 o 
  -6   6  11       80.62       82.97      2.84 o 
  -5   6  11       41.38       47.70      1.98 o 
  -4   6  11        6.39        8.90      1.94 o 
  -3   6  11        4.90        3.39      0.89 o 
  -2   6  11        2.35        3.41      1.10 o 
  -1   6  11        0.37        1.58      1.63 o 
   0   6  11        3.29        1.92      1.23 o 
   1   6  11        0.09        2.23      1.23 o 
   2   6  11        4.75        2.69      0.98 o 
   3   6  11       12.85       14.95      1.82 o 
   4   6  11       86.80       82.74      3.55 o 
   5   6  11       42.29       45.89      2.24 o 
   6   6  11        1.69        0.80      1.13 o 
   7   6  11        0.25        0.83      1.24 o 
   8   6  11        6.24        6.70      1.31 o 
   9   6  11       48.50       48.58      2.41 o 
  10   6  11       11.54       15.06      1.75 o 
  11   6  11        1.00        2.18      1.27 o 
  12   6  11        5.08        5.69      1.48 o 
 -14   7  11        6.19        8.05      2.99 o 
 -13   7  11        6.64       10.57      3.24 o 
 -12   7  11        0.51        0.59      2.38 o 
 -11   7  11       22.71       19.35      3.51 o 
 -10   7  11       23.53       30.44      4.00 o 
  -9   7  11       12.01       12.17      1.84 o 
  -8   7  11       29.30       24.98      3.01 o 
  -7   7  11        9.52        9.79      1.40 o 
  -6   7  11        0.20       -0.41      0.95 o 
  -5   7  11        6.65        7.73      1.28 o 
  -4   7  11        4.54        2.35      1.26 o 
  -3   7  11        8.30       13.87      1.82 o 
  -2   7  11        3.32        7.98      1.59 o 
  -1   7  11        7.35        5.81      1.51 o 
   0   7  11        3.92        9.35      2.30 o 
   1   7  11        0.47        3.79      1.48 o 
   2   7  11       15.97       17.23      2.16 o 
   3   7  11       17.19       20.10      2.09 o 
   4   7  11       18.66       16.57      1.68 o 
   5   7  11       28.61       32.40      3.18 o 
   6   7  11        6.19        5.92      1.36 o 
   7   7  11       15.50       12.29      1.56 o 
   8   7  11       41.66       42.83      2.80 o 
   9   7  11       23.33       24.69      2.09 o 
  10   7  11       44.43       51.35      2.66 o 
  11   7  11        0.53        0.53      1.25 o 
 -12   8  11        4.11        3.69      2.66 o 
 -11   8  11        0.54        1.45      2.43 o 
  -9   8  11        0.49       -1.39      1.70 o 
  -8   8  11        5.27        6.76      2.27 o 
  -7   8  11        0.01        0.13      1.69 o 
  -6   8  11       13.46       12.94      2.67 o 
  -5   8  11       14.42       15.49      2.64 o 
  -4   8  11       12.76       11.89      2.49 o 
  -3   8  11        7.26        8.41      1.73 o 
  -2   8  11        8.69        6.30      2.60 o 
  -1   8  11       12.58       23.99      2.45 o 
   0   8  11        0.65        0.19      1.96 o 
   1   8  11       92.26       95.91      4.10 o 
   2   8  11      286.09      288.54      8.05 o 
   3   8  11       97.83       82.74      4.55 o 
   4   8  11       26.95       23.74      2.21 o 
   5   8  11        0.43        2.41      1.20 o 
   6   8  11        4.73        8.44      1.46 o 
   7   8  11        7.42        5.99      1.45 o 
   8   8  11       18.01       18.67      1.90 o 
  -8   9  11        3.28        6.73      2.46 o 
  -7   9  11        0.65        2.19      2.04 o 
  -6   9  11        2.02        3.03      2.18 o 
  -5   9  11       15.06       19.71      3.29 o 
  -4   9  11        1.51        0.62      2.11 o 
  -3   9  11        0.17       -1.00      2.08 o 
  -2   9  11        7.91       14.58      3.09 o 
  -1   9  11        1.84        1.39      2.22 o 
   0   9  11        1.99        1.21      2.09 o 
   1   9  11       13.05       11.99      2.07 o 
   2   9  11        0.01        3.42      1.63 o 
   3   9  11        8.80        5.68      1.76 o 
   4   9  11       25.92       30.86      2.91 o 
   5   9  11        0.66        1.07      1.21 o 
 -19   0  12        8.34       11.39      3.33 o 
 -18   0  12       61.54       58.31      5.58 o 
 -17   0  12       32.78       37.97      4.78 o 
 -16   0  12       61.50       69.65      5.42 o 
 -15   0  12        0.00        1.38      2.44 o 
 -14   0  12       41.95       50.68      4.71 o 
 -13   0  12       10.77        4.95      1.89 o 
 -12   0  12        0.29       -0.34      1.03 o 
 -11   0  12        0.93       -2.06      1.55 o 
 -10   0  12        9.76        7.82      2.14 o 
  -9   0  12        7.73        6.89      2.08 o 
  -8   0  12       77.53       93.37      5.27 o 
  -7   0  12       94.91       90.14      5.10 o 
  -6   0  12      115.58       94.51      5.42 o 
  -5   0  12       61.14       62.45      4.43 o 
  -4   0  12      148.29      141.83      6.46 o 
  -3   0  12       48.62       49.43      4.43 o 
  -2   0  12       71.11       62.42      4.61 o 
  -1   0  12     1857.86     1848.33     30.15 o 
   0   0  12      182.82      189.28      3.75 o 
   1   0  12      254.07      266.41      4.74 o 
   2   0  12      539.75      544.62      8.27 o 
   3   0  12      113.60      116.18      2.12 o 
   4   0  12        8.27        8.26      0.78 o 
   5   0  12      152.27      148.59      2.53 o 
   6   0  12       32.08       33.59      1.38 o 
   7   0  12       90.15       97.50      3.76 o 
   8   0  12      102.27       98.54      3.15 o 
   9   0  12       73.05       80.48      2.69 o 
  10   0  12       10.57       13.20      1.48 o 
  11   0  12       26.37       31.19      2.04 o 
  12   0  12        1.15        2.96      1.30 o 
  13   0  12       47.18       58.32      4.42 o 
  14   0  12        3.71        9.12      1.48 o 
  15   0  12        0.12        1.24      1.26 o 
 -19   1  12        0.75        1.61      2.43 o 
 -18   1  12        3.36        4.09      3.88 o 
 -17   1  12        0.22        1.40      1.57 o 
 -16   1  12       16.79       20.27      3.65 o 
 -15   1  12        7.97        5.09      1.86 o 
 -14   1  12       12.97       15.55      2.64 o 
 -13   1  12        4.32        6.03      1.64 o 
 -12   1  12        2.29        2.07      1.27 o 
 -11   1  12        2.26        2.98      2.32 o 
 -10   1  12        0.12       -1.72      1.12 o 
  -9   1  12        1.37       -0.37      0.77 o 
  -8   1  12        1.40        0.89      1.22 o 
  -7   1  12       13.23       12.45      1.76 o 
  -6   1  12       80.63       66.05      3.73 o 
  -5   1  12       13.66       14.61      1.89 o 
  -4   1  12       10.07        6.94      4.34 o 
  -3   1  12        0.41       -1.22      1.55 o 
  -2   1  12      688.64      694.00     10.50 o 
  -1   1  12      647.88      636.98      9.83 o 
   0   1  12      194.25      191.22      2.94 o 
   1   1  12      192.67      190.02      2.96 o 
   2   1  12       19.15       20.21      0.92 o 
   3   1  12        3.30        2.90      0.44 o 
   4   1  12       13.81       16.32      0.68 o 
   5   1  12       51.59       51.26      1.09 o 
   6   1  12        1.62        0.89      0.52 o 
   7   1  12       16.57       18.41      1.13 o 
   8   1  12       19.92       22.27      1.19 o 
   9   1  12       10.33       12.05      0.99 o 
  10   1  12        2.80        3.91      0.78 o 
  11   1  12        0.22        0.09      0.81 o 
  12   1  12       46.68       41.09      1.61 o 
  13   1  12       39.20       38.74      1.68 o 
  14   1  12        2.50        1.13      1.03 o 
  15   1  12        6.56        4.34      1.09 o 
 -18   2  12        0.65        1.35      1.76 o 
 -17   2  12        1.03       -1.72      1.55 o 
 -16   2  12        0.05        4.51      1.80 o 
 -15   2  12        1.16        1.74      1.53 o 
 -14   2  12        0.14        0.87      1.50 o 
 -13   2  12        2.32        6.05      1.74 o 
 -12   2  12        0.06        0.56      1.26 o 
 -11   2  12        6.77        6.25      1.59 o 
 -10   2  12        1.58        0.56      1.26 o 
  -9   2  12        1.29       -0.69      1.11 o 
  -8   2  12      164.59      157.08      5.58 o 
  -7   2  12       53.79       45.88      4.72 o 
  -6   2  12       14.41       10.98      2.91 o 
  -5   2  12        0.07       -0.52      0.61 o 
  -4   2  12       92.41       81.45      3.40 o 
  -3   2  12       70.70       77.46      2.84 o 
  -2   2  12       31.01       32.23      2.45 o 
  -1   2  12       43.67       41.20      2.08 o 
   0   2  12      403.71      435.02      5.33 o 
   1   2  12        3.00        3.64      0.66 o 
   2   2  12       75.71       78.38      1.59 o 
   3   2  12        4.69        4.86      0.64 o 
   4   2  12        0.15       -0.15      0.38 o 
   5   2  12       20.78       21.78      1.01 o 
   6   2  12        0.00       -0.31      0.58 o 
   7   2  12       18.77       17.31      1.14 o 
   8   2  12        0.69        1.17      0.75 o 
   9   2  12       16.92       13.46      1.00 o 
  10   2  12      109.40      112.72      2.37 o 
  11   2  12      104.43      103.16      2.52 o 
  12   2  12      145.33      152.33      3.15 o 
  13   2  12      113.53      109.22      2.70 o 
  14   2  12        9.50       11.31      1.28 o 
  15   2  12        0.78        1.91      1.04 o 
 -18   3  12        3.06        1.46      1.65 o 
 -17   3  12        4.73        3.12      1.83 o 
 -16   3  12       61.02       70.83      5.01 o 
 -15   3  12       30.17       31.03      2.91 o 
 -14   3  12       41.48       34.73      2.95 o 
 -13   3  12       47.51       53.70      7.03 o 
 -12   3  12        0.52        0.69      1.44 o 
 -11   3  12        6.24        6.41      1.65 o 
 -10   3  12       11.58        9.31      1.77 o 
  -9   3  12        0.57       -0.07      1.16 o 
  -8   3  12        1.17        3.03      1.30 o 
  -7   3  12       19.65       20.84      2.11 o 
  -6   3  12      102.09      109.24      3.98 o 
  -5   3  12        3.19        3.81      1.35 o 
  -4   3  12        6.06        5.37      1.00 o 
  -3   3  12       15.98       16.23      1.39 o 
  -2   3  12        9.66        4.41      1.94 o 
  -1   3  12       57.39       61.19      2.26 o 
   0   3  12       16.23       20.96      1.37 o 
   1   3  12       28.68       31.90      1.11 o 
   2   3  12        1.26        0.64      0.59 o 
   3   3  12       26.68       22.86      1.13 o 
   4   3  12       68.43       66.15      1.67 o 
   5   3  12       89.15       81.72      2.43 o 
   6   3  12       28.87       28.76      1.68 o 
   7   3  12        1.21        2.80      1.52 o 
   8   3  12       29.05       29.18      2.25 o 
   9   3  12        1.61        0.41      0.97 o 
  10   3  12       14.83       13.65      1.33 o 
  11   3  12        2.11        4.01      1.10 o 
  12   3  12        6.75        8.34      1.31 o 
  13   3  12        1.44        0.60      1.22 o 
  14   3  12       30.11       32.07      2.13 o 
 -17   4  12        6.02        9.05      2.06 o 
 -16   4  12        0.75        1.22      1.71 o 
 -15   4  12        0.02        0.05      1.64 o 
 -14   4  12        1.34        1.69      1.60 o 
 -13   4  12        2.31        3.10      1.63 o 
 -12   4  12       26.88       25.04      2.60 o 
 -11   4  12       12.25       10.87      1.98 o 
 -10   4  12       14.44       14.12      2.02 o 
  -9   4  12        0.42       -2.20      1.22 o 
  -8   4  12        0.04        1.28      1.32 o 
  -7   4  12        0.03       -0.09      1.23 o 
  -6   4  12       52.76       62.10      3.15 o 
  -5   4  12        2.10       -0.50      1.03 o 
  -4   4  12        7.92        5.40      1.09 o 
  -3   4  12       24.94       32.78      1.99 o 
  -2   4  12       21.92       20.04      1.55 o 
  -1   4  12       20.45       25.99      1.53 o 
   0   4  12       49.95       44.22      1.82 o 
   1   4  12        9.71       10.89      1.62 o 
   2   4  12       12.71       10.36      0.86 o 
   3   4  12       36.77       40.66      2.20 o 
   4   4  12       30.00       26.74      1.74 o 
   5   4  12      108.57      110.26      3.12 o 
   6   4  12      125.59      123.08      3.34 o 
   7   4  12       21.45       21.16      2.60 o 
   8   4  12        4.32        6.89      1.24 o 
   9   4  12        7.73       12.24      1.54 o 
  10   4  12       11.80       15.77      1.90 o 
  11   4  12        7.42        7.32      1.45 o 
  12   4  12       30.08       36.07      2.83 o 
  13   4  12        8.21        7.38      1.49 o 
 -16   5  12       19.00       22.38      4.04 o 
 -15   5  12       13.69       13.16      3.43 o 
 -14   5  12        3.88        3.98      1.81 o 
 -13   5  12        0.10        0.56      1.52 o 
 -12   5  12       15.76       26.26      2.64 o 
 -11   5  12        9.01        5.66      1.77 o 
 -10   5  12       55.18       49.46      3.13 o 
  -9   5  12       16.13       13.44      2.02 o 
  -8   5  12        3.66        1.16      1.41 o 
  -7   5  12        4.55        8.86      1.77 o 
  -6   5  12       17.59       13.59      1.56 o 
  -5   5  12       13.17       16.61      2.15 o 
  -4   5  12        2.80        3.53      1.05 o 
  -3   5  12      114.14      122.01      2.95 o 
  -2   5  12       48.37       47.68      2.00 o 
  -1   5  12        0.67        0.85      0.83 o 
   0   5  12       11.68       18.12      1.59 o 
   1   5  12       15.13       15.03      1.86 o 
   2   5  12       20.51       22.74      2.06 o 
   3   5  12        2.02        3.34      1.05 o 
   4   5  12       18.06       12.61      1.39 o 
   5   5  12       33.35       31.97      2.41 o 
   6   5  12       53.99       57.49      2.46 o 
   7   5  12      116.45      126.71      4.10 o 
   8   5  12       20.13       19.70      1.80 o 
   9   5  12        4.84        6.17      1.33 o 
  10   5  12        8.79        9.94      1.60 o 
  11   5  12       14.76       13.17      1.69 o 
  12   5  12       22.51       21.73      2.02 o 
 -15   6  12        0.25        3.29      2.54 o 
 -14   6  12        1.01        1.64      2.69 o 
 -13   6  12        0.39        3.27      2.65 o 
 -12   6  12        0.53       -0.05      2.39 o 
 -11   6  12        3.63        2.65      2.49 o 
 -10   6  12        4.00        5.77      2.18 o 
  -9   6  12        3.47       -0.01      1.42 o 
  -8   6  12       56.97       48.62      3.03 o 
  -7   6  12       72.92       89.48      3.94 o 
  -6   6  12       68.54       69.47      2.70 o 
  -5   6  12       54.55       52.90      2.15 o 
  -4   6  12       26.40       26.78      1.64 o 
  -3   6  12        3.97       -0.22      1.01 o 
  -2   6  12        1.14       -0.30      1.05 o 
  -1   6  12        0.18        0.26      1.06 o 
   0   6  12        0.08        1.96      1.25 o 
   1   6  12        6.04        6.61      1.52 o 
   2   6  12        0.22       -0.29      1.31 o 
   3   6  12       21.91       26.30      2.57 o 
   4   6  12       16.60       17.30      2.12 o 
   5   6  12        0.00       -0.10      1.07 o 
   6   6  12        5.81        4.83      1.28 o 
   7   6  12        0.34        1.01      1.14 o 
   8   6  12        2.16        3.64      1.31 o 
   9   6  12        0.00       -1.54      1.07 o 
  10   6  12        3.60        4.88      1.40 o 
  11   6  12       11.03       12.46      1.73 o 
 -13   7  12       14.62       18.28      3.75 o 
 -12   7  12       32.32       28.55      4.22 o 
 -11   7  12        9.35        8.19      2.97 o 
 -10   7  12        5.32        2.49      2.33 o 
  -9   7  12       20.30       18.12      3.26 o 
  -8   7  12        2.60        1.78      2.12 o 
  -7   7  12        0.27        1.10      1.10 o 
  -6   7  12        1.61        2.96      1.18 o 
  -5   7  12        7.92        2.11      1.23 o 
  -4   7  12        5.75        7.37      1.37 o 
  -3   7  12        3.69        3.14      1.37 o 
  -2   7  12       21.01       21.28      5.03 o 
  -1   7  12       18.24       20.88      3.00 o 
   0   7  12       44.87       47.65      3.01 o 
   1   7  12        1.88        1.34      1.73 o 
   2   7  12       57.42       49.75      3.09 o 
   3   7  12      106.42      109.37      5.71 o 
   4   7  12       61.26       64.58      2.75 o 
   5   7  12       20.57       21.15      1.85 o 
   6   7  12       16.75       14.43      1.77 o 
   7   7  12        9.68       10.82      1.90 o 
   8   7  12        4.71        5.49      1.45 o 
   9   7  12        0.94        1.22      1.32 o 
  -8   8  12       11.40       14.46      2.79 o 
  -7   8  12        0.81        1.92      1.95 o 
  -6   8  12       12.02        9.61      2.53 o 
  -5   8  12        8.69       15.32      2.70 o 
  -4   8  12        3.70        3.28      2.02 o 
  -3   8  12        5.47        5.45      2.64 o 
  -2   8  12        2.81        7.15      1.79 o 
  -1   8  12        4.82        6.79      1.75 o 
   0   8  12        2.60        2.66      1.49 o 
   1   8  12        4.98        4.53      1.78 o 
   2   8  12        0.00        0.83      1.58 o 
   3   8  12       18.72       21.90      2.52 o 
   4   8  12       81.99       85.68      4.09 o 
   5   8  12        8.05       10.54      1.76 o 
   6   8  12        1.91        4.53      1.36 o 
  -5   9  12       13.07       16.79      3.11 o 
  -4   9  12       22.54       25.44      3.63 o 
  -3   9  12        1.29        4.33      2.45 o 
  -2   9  12        5.49        9.14      2.70 o 
  -1   9  12        3.85        5.43      2.31 o 
   0   9  12        0.86        0.97      1.59 o 
   1   9  12        4.88        6.68      1.90 o 
 -18   1  13        1.21       -0.31      1.77 o 
 -17   1  13        4.45        0.90      1.02 o 
 -16   1  13       34.06       30.49      2.98 o 
 -15   1  13       33.60       36.27      3.10 o 
 -14   1  13        1.81        1.26      2.09 o 
 -13   1  13        0.99        3.67      1.55 o 
 -12   1  13       20.70       20.83      2.28 o 
 -11   1  13       10.72       12.53      1.97 o 
 -10   1  13       12.58        8.85      2.40 o 
  -9   1  13        2.37        1.63      1.27 o 
  -8   1  13       72.36       75.86      3.47 o 
  -7   1  13       62.71       65.71      3.42 o 
  -6   1  13       29.44       27.04      2.41 o 
  -5   1  13        3.74        3.67      1.53 o 
  -4   1  13        5.06        5.91      1.64 o 
  -3   1  13       42.16       36.99      2.72 o 
  -2   1  13        4.78        5.95      1.62 o 
  -1   1  13      111.36      104.23      3.02 o 
   0   1  13       14.63       16.65      1.46 o 
   1   1  13       35.49       40.14      1.47 o 
   2   1  13       17.45       19.47      1.03 o 
   3   1  13        1.45        1.87      0.64 o 
   4   1  13        0.34        0.25      0.59 o 
   5   1  13       33.48       33.23      1.26 o 
   6   1  13       51.57       55.59      1.59 o 
   7   1  13        2.18        1.98      0.71 o 
   8   1  13       16.00       16.62      1.53 o 
   9   1  13        3.93        4.00      0.91 o 
  10   1  13        3.62        3.91      0.84 o 
  11   1  13        0.01       -0.03      0.80 o 
  12   1  13       35.48       38.58      2.30 o 
  13   1  13       55.76       52.07      2.01 o 
  14   1  13        0.71        1.40      0.99 o 
 -17   2  13        2.08        1.42      1.79 o 
 -16   2  13        0.08        0.80      1.68 o 
 -15   2  13       16.11       16.17      2.33 o 
 -14   2  13        4.34        1.69      1.67 o 
 -13   2  13        1.13        2.17      3.07 o 
 -12   2  13        2.21        2.25      1.53 o 
 -11   2  13       20.82       20.57      2.37 o 
 -10   2  13       40.16       38.24      2.79 o 
  -9   2  13       56.13       67.71      4.84 o 
  -8   2  13      111.75      108.78      4.26 o 
  -7   2  13      100.45       94.75      3.91 o 
  -6   2  13       26.83       26.88      3.40 o 
  -5   2  13       14.16       14.66      1.98 o 
  -4   2  13       47.22       50.68      2.98 o 
  -3   2  13       10.99       13.67      3.34 o 
  -2   2  13       57.63       61.26      2.39 o 
  -1   2  13       21.35       21.38      1.93 o 
   0   2  13       58.14       60.15      2.38 o 
   1   2  13       22.71       21.90      1.36 o 
   2   2  13        7.98        4.23      0.72 o 
   3   2  13        1.81       -0.27      0.60 o 
   4   2  13        4.85        4.08      0.74 o 
   5   2  13        4.69        4.84      0.88 o 
   6   2  13        9.83        8.30      0.92 o 
   7   2  13       22.92       17.38      1.23 o 
   8   2  13        1.57        1.08      0.78 o 
   9   2  13       11.76       12.47      1.17 o 
  10   2  13       76.24       68.29      2.42 o 
  11   2  13       63.68       70.88      2.46 o 
  12   2  13       22.42       22.34      1.74 o 
  13   2  13        8.08        7.64      1.37 o 
 -17   3  13        3.95        5.99      1.95 o 
 -16   3  13        2.10        2.52      1.79 o 
 -15   3  13        0.86       -1.97      1.65 o 
 -14   3  13        4.62        6.28      1.97 o 
 -13   3  13        0.29        0.93      1.54 o 
 -12   3  13        3.07        4.57      2.13 o 
 -11   3  13       22.17       26.75      2.66 o 
 -10   3  13       78.19       82.91      3.83 o 
  -9   3  13       10.19        6.40      1.74 o 
  -8   3  13        6.44        6.45      1.68 o 
  -7   3  13        0.00        0.99      1.27 o 
  -6   3  13        5.40        7.30      1.66 o 
  -5   3  13       43.07       52.81      3.07 o 
  -4   3  13       21.02       14.27      1.95 o 
  -3   3  13       32.62       31.75      3.43 o 
  -2   3  13      137.23      130.39      8.32 o 
  -1   3  13        0.09        0.67      0.95 o 
   0   3  13       21.20       20.40      1.43 o 
   1   3  13        7.92        7.57      1.07 o 
   2   3  13        0.10       -0.31      0.59 o 
   3   3  13        4.94        4.49      0.73 o 
   4   3  13        0.42        0.49      0.77 o 
   5   3  13        0.31        0.42      0.62 o 
   6   3  13       25.19       26.79      2.40 o 
   7   3  13        6.55        3.44      0.92 o 
   8   3  13        5.24        6.12      1.24 o 
   9   3  13       26.27       25.98      1.69 o 
  10   3  13        0.21       -0.31      1.09 o 
  11   3  13        0.00       -0.21      1.57 o 
  12   3  13       55.49       53.00      2.30 o 
  13   3  13       37.81       36.23      2.44 o 
 -16   4  13       11.49       19.40      3.58 o 
 -15   4  13       26.02       30.53      3.00 o 
 -14   4  13        0.00        2.52      1.76 o 
 -13   4  13        2.39        0.32      1.56 o 
 -12   4  13        0.22        0.25      1.49 o 
 -11   4  13       35.44       38.13      3.07 o 
 -10   4  13       30.57       33.30      3.28 o 
  -9   4  13       11.29        7.35      2.22 o 
  -8   4  13        1.91        2.44      1.56 o 
  -7   4  13        3.13        2.34      1.52 o 
  -6   4  13       16.07       21.29      3.30 o 
  -5   4  13        0.04       -0.47      1.24 o 
  -4   4  13       21.67       24.09      2.31 o 
  -3   4  13       77.22       86.39      2.84 o 
  -2   4  13       44.34       43.94      2.23 o 
  -1   4  13        9.17        9.28      1.11 o 
   0   4  13        3.19        2.86      0.85 o 
   1   4  13        0.10        0.58      0.84 o 
   2   4  13       21.98       20.72      1.52 o 
   3   4  13       26.87       26.50      2.05 o 
   4   4  13        9.09       11.59      1.49 o 
   5   4  13        2.00        1.60      1.24 o 
   6   4  13        1.77        3.42      1.10 o 
   7   4  13       56.51       59.83      2.88 o 
   8   4  13       18.02       17.44      2.20 o 
   9   4  13        1.18        1.11      1.66 o 
  10   4  13        0.22        0.74      1.19 o 
  11   4  13        0.02       -0.30      1.06 o 
  12   4  13        7.27        3.85      1.01 o 
 -15   5  13        0.27        1.15      2.67 o 
 -14   5  13        0.22        0.82      1.64 o 
 -13   5  13        0.66        1.80      1.65 o 
 -12   5  13        0.08       -2.78      1.45 o 
 -11   5  13       10.97       12.93      2.08 o 
 -10   5  13        0.02       -1.49      1.41 o 
  -9   5  13        0.00        0.27      1.45 o 
  -8   5  13        5.51        5.87      3.26 o 
  -7   5  13        1.27        2.79      1.58 o 
  -6   5  13        0.73       -1.50      1.36 o 
  -5   5  13       26.66       28.09      2.55 o 
  -4   5  13       56.87       67.74      2.68 o 
  -3   5  13        4.20        2.16      0.95 o 
  -2   5  13        0.06        0.66      0.90 o 
  -1   5  13       16.42       15.66      1.41 o 
   0   5  13       19.11       19.48      1.76 o 
   1   5  13        2.83        2.69      2.14 o 
   2   5  13        0.52       -0.83      1.17 o 
   3   5  13        0.34        1.18      1.39 o 
   4   5  13        2.50        1.54      1.06 o 
   5   5  13       17.97       21.95      1.79 o 
   6   5  13       74.37       62.70      2.57 o 
   7   5  13       73.84       85.91      3.09 o 
   8   5  13       44.20       41.25      2.48 o 
   9   5  13        9.35        6.68      1.47 o 
  10   5  13        2.15        1.57      1.15 o 
  11   5  13        4.63        5.07      1.37 o 
 -13   6  13        2.38        1.76      2.69 o 
 -12   6  13       17.59       17.86      3.62 o 
 -11   6  13       17.86       18.18      2.50 o 
 -10   6  13        0.00        2.30      1.72 o 
  -9   6  13        3.06        4.66      2.32 o 
  -8   6  13       10.75       11.57      2.07 o 
  -7   6  13        6.30        9.36      1.97 o 
  -6   6  13       32.02       31.25      2.79 o 
  -5   6  13       94.31      102.15      2.90 o 
  -4   6  13        3.86        3.26      1.22 o 
  -3   6  13       32.67       37.79      2.86 o 
  -2   6  13        6.99        5.13      1.32 o 
  -1   6  13        3.47        3.49      1.30 o 
   0   6  13        0.25       -1.82      1.25 o 
   1   6  13        0.00        0.40      1.34 o 
   2   6  13        0.00        0.52      1.35 o 
   3   6  13        0.12        1.33      3.02 o 
   4   6  13        1.50        1.00      1.40 o 
   5   6  13        0.27       -0.60      1.02 o 
   6   6  13        2.82        3.70      1.26 o 
   7   6  13        1.92        4.53      1.31 o 
   8   6  13        3.49        2.95      1.34 o 
   9   6  13       20.30       19.55      2.89 o 
 -11   7  13       25.69       23.85      4.08 o 
 -10   7  13        8.26        3.97      2.68 o 
  -9   7  13        0.11        0.70      2.26 o 
  -8   7  13        1.20        0.66      2.11 o 
  -7   7  13        4.07        2.63      1.68 o 
  -6   7  13        2.82        1.03      1.22 o 
  -5   7  13       18.69       18.47      1.85 o 
  -4   7  13       18.56       24.66      2.04 o 
  -3   7  13        8.37        6.69      1.73 o 
  -2   7  13       60.77       66.15      3.44 o 
  -1   7  13       30.76       36.32      2.90 o 
   0   7  13        4.88        2.20      1.57 o 
   1   7  13       41.90       52.03      3.25 o 
   2   7  13       22.81       24.27      2.61 o 
   3   7  13       22.77       22.07      2.53 o 
   4   7  13       81.67       89.86      4.13 o 
   5   7  13       43.24       40.37      3.18 o 
   6   7  13        5.34        7.85      1.50 o 
   7   7  13        1.11        1.74      1.23 o 
  -6   8  13        4.43        4.61      2.25 o 
  -5   8  13       22.99       38.84      4.10 o 
  -4   8  13        0.53        1.47      1.59 o 
  -3   8  13        5.90        6.30      1.71 o 
  -2   8  13       10.55       15.44      2.26 o 
  -1   8  13       38.65       44.97      6.44 o 
   0   8  13       50.59       46.56      3.23 o 
   1   8  13       16.50       13.77      2.26 o 
   2   8  13        3.56        9.70      2.06 o 
   3   8  13        2.67        1.97      1.73 o 
 -17   0  14       21.60       24.02      4.24 o 
 -16   0  14      142.18      144.65      7.95 o 
 -15   0  14      226.93      179.68      8.60 o 
 -14   0  14       26.58        5.42      1.60 o 
 -13   0  14        0.23        1.65      2.11 o 
 -12   0  14        8.73       12.16      2.81 o 
 -11   0  14        2.33        0.96      1.86 o 
 -10   0  14        7.14        8.30      2.34 o 
  -9   0  14        0.29       -1.77      1.46 o 
  -8   0  14       27.58       28.01      3.60 o 
  -7   0  14       19.53       13.68      2.97 o 
  -6   0  14        1.21       -0.38      1.87 o 
  -5   0  14       95.25      106.45      5.94 o 
  -4   0  14        0.35       -1.79      2.02 o 
  -3   0  14       10.27        4.93      2.27 o 
  -2   0  14       24.55       20.81      3.25 o 
  -1   0  14      153.88      140.92      6.81 o 
   0   0  14       71.94       69.93      5.18 o 
   1   0  14        8.54        9.41      1.85 o 
   2   0  14        4.45        3.65      1.47 o 
   3   0  14        1.33       -0.10      0.77 o 
   4   0  14       10.65       13.26      1.27 o 
   5   0  14        8.63        8.50      1.29 o 
   6   0  14       73.76       79.68      2.73 o 
   7   0  14       21.28       16.95      1.56 o 
   8   0  14        4.67        3.69      1.13 o 
   9   0  14       10.24       14.10      1.54 o 
  10   0  14        4.77        4.94      1.27 o 
  11   0  14        1.30       -0.08      1.08 o 
  12   0  14       18.95       23.53      2.96 o 
 -17   1  14        0.84        0.34      1.86 o 
 -16   1  14        0.19        0.38      1.71 o 
 -15   1  14        7.37        8.37      2.19 o 
 -14   1  14        0.00        1.02      1.54 o 
 -13   1  14       15.26       16.54      2.32 o 
 -12   1  14       24.44       29.05      2.89 o 
 -11   1  14        6.19        7.10      1.54 o 
 -10   1  14        0.00       -1.40      1.26 o 
  -9   1  14       13.07       15.60      5.43 o 
  -8   1  14        0.66        0.84      1.38 o 
  -7   1  14       24.90       25.96      2.51 o 
  -6   1  14        1.90        1.43      1.49 o 
  -5   1  14       11.95       17.17      2.24 o 
  -4   1  14      139.41      145.83      5.00 o 
  -3   1  14       13.37       15.98      2.11 o 
  -2   1  14       67.59       68.02      3.39 o 
  -1   1  14        0.02        1.15      1.46 o 
   0   1  14       17.54       17.94      1.54 o 
   1   1  14       11.05       12.01      1.42 o 
   2   1  14       16.01       15.76      1.01 o 
   3   1  14       11.92        8.91      0.81 o 
   4   1  14       14.49       12.23      0.94 o 
   5   1  14       45.75       45.89      1.55 o 
   6   1  14       29.50       28.25      1.71 o 
   7   1  14        8.02       10.74      0.96 o 
   8   1  14        3.69        4.21      0.83 o 
   9   1  14       12.15       15.63      1.15 o 
  10   1  14        5.74       10.20      1.03 o 
  11   1  14       14.06       14.21      1.24 o 
  12   1  14        1.77       -0.16      0.96 o 
 -16   2  14        3.19        1.38      2.08 o 
 -15   2  14        6.67        9.90      2.19 o 
 -14   2  14       15.61        9.06      2.06 o 
 -13   2  14       18.54       23.15      2.59 o 
 -12   2  14       15.75       17.01      2.93 o 
 -11   2  14        8.69       13.74      2.17 o 
 -10   2  14       31.10       31.70      3.77 o 
  -9   2  14        4.21        0.80      1.44 o 
  -8   2  14        0.19        1.09      1.42 o 
  -7   2  14        0.51        0.24      0.94 o 
  -6   2  14        1.75        1.14      1.51 o 
  -5   2  14        0.37       -0.35      1.33 o 
  -4   2  14        8.70        7.68      1.82 o 
  -3   2  14      105.25      108.44      4.29 o 
  -2   2  14      111.12      107.90      4.25 o 
  -1   2  14        1.53        1.62      2.62 o 
   0   2  14        0.10       -0.46      0.98 o 
   1   2  14       28.28       32.94      1.77 o 
   2   2  14        0.94        2.10      0.94 o 
   3   2  14        1.54        1.69      0.68 o 
   4   2  14        1.73        0.64      0.55 o 
   5   2  14        0.94        0.20      0.80 o 
   6   2  14        9.40        9.11      1.01 o 
   7   2  14        0.57        0.77      0.82 o 
   8   2  14        6.77        6.45      1.05 o 
   9   2  14        8.50        6.99      1.21 o 
  10   2  14        0.06        0.10      0.98 o 
  11   2  14        0.02       -0.06      1.08 o 
  12   2  14      133.05      143.02      3.64 o 
 -16   3  14        1.38        1.28      2.01 o 
 -15   3  14        1.49        5.28      1.99 o 
 -14   3  14        1.69        1.03      1.72 o 
 -13   3  14        2.39        6.09      2.00 o 
 -12   3  14        3.27        2.62      1.70 o 
 -11   3  14       16.13       18.45      2.92 o 
 -10   3  14       20.12       27.72      2.76 o 
  -9   3  14       30.93       36.65      2.97 o 
  -8   3  14       25.70       22.40      2.38 o 
  -7   3  14        4.89        2.62      2.99 o 
  -6   3  14        2.55        4.03      2.48 o 
  -5   3  14        3.13        3.58      3.00 o 
  -4   3  14        3.36        1.76      1.11 o 
  -3   3  14        0.00       -0.83      1.22 o 
  -2   3  14        6.64        5.90      1.59 o 
  -1   3  14        4.94        5.01      1.21 o 
   0   3  14       22.18       19.82      1.54 o 
   1   3  14        9.94        8.85      1.15 o 
   2   3  14       11.23        8.29      1.17 o 
   3   3  14       32.64       34.68      1.90 o 
   4   3  14       11.41       12.53      1.00 o 
   5   3  14       14.57       16.63      1.11 o 
   6   3  14        0.27       -0.11      0.85 o 
   7   3  14       28.03       33.07      2.41 o 
   8   3  14       20.45       18.25      1.51 o 
   9   3  14        3.38        4.56      1.48 o 
  10   3  14        1.29       -0.16      1.04 o 
  11   3  14        4.76        5.04      1.25 o 
 -15   4  14        6.10        4.94      1.98 o 
 -14   4  14       16.40       17.63      2.58 o 
 -13   4  14        6.96        9.01      2.08 o 
 -12   4  14        0.99        0.29      1.65 o 
 -11   4  14        1.09       -0.07      1.70 o 
 -10   4  14        0.11        2.65      1.73 o 
  -9   4  14        0.23       -1.29      1.43 o 
  -8   4  14        0.25        1.73      1.60 o 
  -7   4  14       24.17       21.03      2.45 o 
  -6   4  14       16.85       14.51      2.19 o 
  -5   4  14        2.26        1.41      1.43 o 
  -4   4  14        9.61        9.91      1.96 o 
  -3   4  14        0.00       -0.25      1.40 o 
  -2   4  14        0.41        0.09      0.91 o 
  -1   4  14       20.53       19.79      1.65 o 
   0   4  14       10.71        8.24      1.15 o 
   1   4  14        5.94        4.84      1.08 o 
   2   4  14       27.48       31.95      2.19 o 
   3   4  14       17.24       18.76      2.14 o 
   4   4  14       94.86       96.20      3.11 o 
   5   4  14       19.37       19.59      1.44 o 
   6   4  14        5.16        6.33      1.09 o 
   7   4  14       23.05       29.70      1.87 o 
   8   4  14       60.19       64.49      2.68 o 
   9   4  14       16.28       13.44      1.47 o 
  10   4  14        1.34        0.39      1.17 o 
 -13   5  14        5.76        2.99      3.54 o 
 -12   5  14        0.63        1.11      1.70 o 
 -11   5  14        0.74       -2.84      1.55 o 
 -10   5  14       24.59       28.67      2.89 o 
  -9   5  14       34.39       32.85      3.02 o 
  -8   5  14        2.38        2.98      1.72 o 
  -7   5  14        7.14        9.30      2.29 o 
  -6   5  14        0.01        0.84      1.47 o 
  -5   5  14       56.44       61.47      3.56 o 
  -4   5  14        6.34        7.90      1.91 o 
  -3   5  14       34.89       38.17      3.23 o 
  -2   5  14       12.43       11.29      1.30 o 
  -1   5  14        0.01       -0.15      1.76 o 
   0   5  14        3.98        6.79      1.41 o 
   1   5  14        0.08       -0.23      2.05 o 
   2   5  14       13.69       19.92      2.25 o 
   3   5  14       14.68       18.65      2.27 o 
   4   5  14        2.51        2.04      1.44 o 
   5   5  14        0.99        0.49      1.09 o 
   6   5  14       60.08       65.81      2.76 o 
   7   5  14       63.73       60.83      2.80 o 
   8   5  14       55.15       56.97      3.09 o 
   9   5  14       14.66       13.06      1.68 o 
 -11   6  14       31.99       31.99      3.08 o 
 -10   6  14       35.53       32.08      3.04 o 
  -9   6  14       51.55       58.97      3.70 o 
  -8   6  14       77.35       80.25      4.13 o 
  -7   6  14       63.14       83.60      5.39 o 
  -6   6  14       11.48        9.54      1.74 o 
  -5   6  14        1.89        3.24      1.82 o 
  -4   6  14        0.24        2.50      1.68 o 
  -3   6  14        5.94        9.32      1.51 o 
  -2   6  14        1.69        1.17      1.17 o 
  -1   6  14        4.62        4.28      1.62 o 
   0   6  14        2.31        2.29      1.43 o 
   1   6  14        1.71        3.62      1.56 o 
   2   6  14       30.51       37.67      3.01 o 
   3   6  14        5.21        3.84      1.63 o 
   4   6  14        1.76        1.83      1.62 o 
   5   6  14        0.00       -0.16      1.71 o 
   6   6  14        1.43        1.83      1.22 o 
   7   6  14        2.82        1.76      1.27 o 
  -8   7  14        0.26        1.50      3.28 o 
  -7   7  14        3.21        3.75      1.93 o 
  -6   7  14        2.93        4.75      1.89 o 
  -5   7  14        1.48        0.26      2.48 o 
  -4   7  14        6.45        5.71      1.49 o 
  -3   7  14        0.63        3.26      1.59 o 
  -2   7  14        4.64        8.21      1.80 o 
  -1   7  14        1.12        2.39      1.59 o 
   0   7  14        3.49        2.98      1.68 o 
   1   7  14        1.68        0.03      1.46 o 
   2   7  14       11.21       11.15      2.13 o 
   3   7  14        0.29        4.26      1.95 o 
   4   7  14        7.72       10.36      2.03 o 
 -15   1  15       63.82       70.28      4.05 o 
 -14   1  15       17.03       11.74      2.19 o 
 -13   1  15        2.37        4.41      2.42 o 
 -12   1  15       12.24        9.08      2.10 o 
 -11   1  15        7.97        4.80      1.81 o 
 -10   1  15        3.46        4.78      2.46 o 
  -9   1  15        4.04        2.84      1.56 o 
  -8   1  15        4.67        3.82      1.64 o 
  -7   1  15        2.71        2.50      1.53 o 
  -6   1  15        0.16       -0.19      1.46 o 
  -5   1  15        2.90        1.27      1.49 o 
  -4   1  15       50.66       46.51      3.26 o 
  -3   1  15      222.28      214.12      6.35 o 
  -2   1  15       74.14       79.10      4.00 o 
  -1   1  15        0.03        0.09      1.48 o 
   0   1  15        2.82        1.43      1.49 o 
   1   1  15        4.42        5.33      1.36 o 
   2   1  15        6.06        8.98      1.22 o 
   3   1  15        7.25        8.44      0.96 o 
   4   1  15        0.45       -0.26      0.79 o 
   5   1  15        7.07        8.24      0.96 o 
   6   1  15       67.78       65.62      2.02 o 
   7   1  15       25.19       23.78      1.48 o 
   8   1  15        2.46        3.50      0.95 o 
   9   1  15        1.56        0.40      0.84 o 
  10   1  15        0.13       -0.41      0.84 o 
 -15   2  15        1.45        2.89      1.84 o 
 -14   2  15       13.14       15.19      2.46 o 
 -13   2  15        0.01       -0.40      1.57 o 
 -12   2  15        6.03        7.13      2.40 o 
 -11   2  15        0.11        1.11      1.57 o 
 -10   2  15        0.01        1.09      1.64 o 
  -9   2  15       19.69       22.15      2.51 o 
  -8   2  15        0.11       -0.73      2.43 o 
  -7   2  15        0.00       -1.57      1.33 o 
  -6   2  15        2.09        2.53      2.51 o 
  -5   2  15        0.69       -1.00      1.41 o 
  -4   2  15       10.83       10.48      2.01 o 
  -3   2  15       14.75       13.60      3.46 o 
  -2   2  15        3.41        1.89      2.54 o 
  -1   2  15        5.38        3.64      2.04 o 
   0   2  15       14.54       13.64      2.19 o 
   1   2  15       13.59       14.38      1.40 o 
   2   2  15        4.60        6.06      1.13 o 
   3   2  15        0.05        0.87      0.65 o 
   4   2  15        0.14        0.50      0.78 o 
   5   2  15        0.07       -0.86      0.71 o 
   6   2  15        1.23       -0.16      0.80 o 
   7   2  15        4.99        7.51      1.08 o 
   8   2  15        3.06        2.71      1.19 o 
   9   2  15        6.32        4.00      1.28 o 
  10   2  15        4.91        5.02      1.27 o 
 -14   3  15        2.51        2.01      3.62 o 
 -13   3  15        0.88       -0.25      1.73 o 
 -12   3  15        1.90        1.83      1.71 o 
 -11   3  15        3.55        1.64      1.67 o 
 -10   3  15        3.16        2.16      1.68 o 
  -9   3  15        0.86        0.84      2.72 o 
  -8   3  15        0.00       -0.98      2.04 o 
  -7   3  15        0.75        1.72      2.11 o 
  -6   3  15        0.93        2.84      2.08 o 
  -5   3  15       19.54       14.77      4.31 o 
  -4   3  15        3.90        0.10      1.24 o 
  -3   3  15        7.98        6.57      1.83 o 
  -2   3  15       45.32       47.33      3.29 o 
  -1   3  15       15.59       14.17      1.78 o 
   0   3  15       13.27       10.69      1.57 o 
   1   3  15       33.23       35.88      2.11 o 
   2   3  15        1.85        0.48      0.97 o 
   3   3  15        7.11        5.85      1.05 o 
   4   3  15       25.87       23.82      1.71 o 
   5   3  15       18.24       13.41      1.46 o 
   6   3  15        9.04        9.70      3.61 o 
   7   3  15       29.13       28.60      2.08 o 
   8   3  15       15.11       16.28      1.58 o 
   9   3  15        0.61       -0.55      1.08 o 
 -13   4  15        2.63        3.22      1.95 o 
 -12   4  15        2.02       -2.20      1.55 o 
 -11   4  15        0.11       -0.76      1.70 o 
 -10   4  15        7.36        5.41      1.95 o 
  -9   4  15        3.94        2.62      2.17 o 
  -8   4  15        1.53        2.47      1.74 o 
  -7   4  15       23.10       31.12      2.95 o 
  -6   4  15       42.99       44.80      4.86 o 
  -5   4  15        0.57       -0.95      1.48 o 
  -4   4  15        2.24        5.84      1.85 o 
  -3   4  15       20.90       20.04      2.37 o 
  -2   4  15        0.00       -1.18      1.04 o 
  -1   4  15        0.62        0.80      0.86 o 
   0   4  15       19.54       17.32      1.55 o 
   1   4  15        4.81        2.25      1.06 o 
   2   4  15        1.18        0.22      1.34 o 
   3   4  15        6.57        5.64      1.66 o 
   4   4  15        0.53        1.00      1.51 o 
   5   4  15        0.22        1.48      1.43 o 
   6   4  15        0.00        0.42      0.91 o 
   7   4  15        0.67        1.28      1.28 o 
   8   4  15        0.29        1.46      1.23 o 
 -11   5  15        1.52        2.62      1.85 o 
 -10   5  15        1.42       -0.04      1.78 o 
  -9   5  15        0.87        1.40      1.87 o 
  -8   5  15       29.20       28.81      2.91 o 
  -7   5  15       48.56       53.98      4.17 o 
  -6   5  15       34.07       39.22      3.26 o 
  -5   5  15       12.68       10.15      2.10 o 
  -4   5  15        5.60        6.88      1.54 o 
  -3   5  15       11.08       12.27      1.75 o 
  -2   5  15        0.22        0.57      1.49 o 
  -1   5  15        5.68        4.61      1.42 o 
   0   5  15        0.63        1.30      1.11 o 
   1   5  15        0.14        0.96      1.36 o 
   2   5  15        2.75        3.36      1.63 o 
   3   5  15        3.89        5.02      1.81 o 
   4   5  15       19.74       19.13      2.39 o 
   5   5  15       27.32       28.39      3.80 o 
   6   5  15        2.10        2.73      1.70 o 
  -9   6  15        0.85        2.54      1.93 o 
  -8   6  15        7.63        7.91      2.20 o 
  -7   6  15       11.51       10.84      2.23 o 
  -6   6  15       13.27       17.80      2.11 o 
  -5   6  15        2.17        4.32      1.88 o 
  -4   6  15        3.78        2.90      1.93 o 
  -3   6  15        0.25        1.88      1.69 o 
  -2   6  15        3.96        6.90      1.67 o 
  -1   6  15        0.79        0.21      1.56 o 
   0   6  15        0.01       -0.29      1.39 o 
   1   6  15        2.09        3.66      1.68 o 
   2   6  15        4.79        4.94      1.69 o 
   3   6  15        0.06        1.07      1.59 o 
   4   6  15       15.68       14.41      2.27 o 
 -13   0  16        0.22       -1.69      2.12 o 
 -12   0  16        0.32        1.38      2.08 o 
 -11   0  16        2.42        2.79      2.19 o 
 -10   0  16        0.75        3.59      2.17 o 
  -9   0  16        0.56       -0.40      2.14 o 
  -8   0  16       27.53       29.67      4.20 o 
  -7   0  16       12.35       11.10      3.06 o 
  -6   0  16        4.32        1.61      2.34 o 
  -5   0  16        3.43        1.48      2.55 o 
  -4   0  16       12.17       19.92      3.54 o 
  -3   0  16       74.34       72.46      5.39 o 
  -2   0  16       10.78        2.88      2.65 o 
  -1   0  16       15.79       12.54      2.99 o 
   0   0  16       73.80       73.37      5.50 o 
   1   0  16       71.81       71.47      5.54 o 
   2   0  16       23.70       19.08      3.40 o 
   3   0  16       50.78       52.20      3.48 o 
   4   0  16       57.92       56.19      2.72 o 
   5   0  16       31.06       29.16      3.10 o 
   6   0  16        8.25       10.88      1.53 o 
   7   0  16        9.47       11.41      1.55 o 
   8   0  16        2.42        6.74      1.43 o 
 -13   1  16        1.28        3.86      1.76 o 
 -12   1  16       10.78        4.89      2.45 o 
 -11   1  16        0.03       -0.87      2.99 o 
 -10   1  16        0.06       -0.50      1.51 o 
  -9   1  16        3.09        1.17      1.56 o 
  -8   1  16        1.71        2.47      1.64 o 
  -7   1  16        1.82        1.09      1.53 o 
  -6   1  16        0.68        1.88      1.68 o 
  -5   1  16       10.03       14.82      2.30 o 
  -4   1  16        2.70        2.64      1.80 o 
  -3   1  16       47.25       38.69      3.22 o 
  -2   1  16      122.16      117.24      4.86 o 
  -1   1  16      110.49       89.01      4.93 o 
   0   1  16       36.00       31.43      2.92 o 
   1   1  16       12.21       11.65      1.69 o 
   2   1  16        8.87       10.39      1.51 o 
   3   1  16        4.40        6.16      1.16 o 
   4   1  16        0.11       -0.24      0.93 o 
   5   1  16        8.48       11.54      1.33 o 
   6   1  16        0.08        1.17      0.88 o 
   7   1  16        0.27        0.63      0.89 o 
   8   1  16        0.00       -0.12      1.09 o 
 -13   2  16        0.12       -0.96      2.85 o 
 -12   2  16        1.98        0.94      2.37 o 
 -11   2  16        0.00        0.61      1.72 o 
 -10   2  16        0.75       -0.99      1.50 o 
  -9   2  16       24.31       29.33      4.14 o 
  -8   2  16       11.21        9.42      2.07 o 
  -7   2  16        2.31       -0.71      1.60 o 
  -6   2  16        0.03       -2.81      1.41 o 
  -5   2  16        2.62        1.62      3.08 o 
  -4   2  16        1.21       -0.97      1.50 o 
  -3   2  16       21.18       20.10      2.96 o 
  -2   2  16       48.99       56.23      3.47 o 
  -1   2  16       28.61       25.94      2.79 o 
   0   2  16       29.48       27.73      2.30 o 
   1   2  16       16.55       21.28      2.07 o 
   2   2  16        2.86        4.30      1.39 o 
   3   2  16       12.30       12.86      1.49 o 
   4   2  16        4.36        5.03      1.21 o 
   5   2  16        4.13        3.70      1.16 o 
   6   2  16       11.19        9.49      1.16 o 
   7   2  16        0.46        1.93      1.05 o 
   8   2  16        0.11        0.98      1.02 o 
 -12   3  16        0.44        1.70      1.81 o 
 -11   3  16        1.13       -0.98      1.54 o 
 -10   3  16        2.96        3.16      1.98 o 
  -9   3  16        1.25        2.71      1.86 o 
  -8   3  16        8.06        8.28      2.44 o 
  -7   3  16       11.27       14.24      2.37 o 
  -6   3  16        1.03        2.65      1.56 o 
  -5   3  16        4.03        1.98      1.29 o 
  -4   3  16        3.12        3.08      1.65 o 
  -3   3  16        1.97        4.40      1.84 o 
  -2   3  16        0.38       -0.29      1.57 o 
  -1   3  16        0.76        0.72      1.31 o 
   0   3  16       27.61       28.23      2.30 o 
   1   3  16       12.78       11.48      1.73 o 
   2   3  16        0.07        0.70      1.12 o 
   3   3  16        5.43        7.90      1.26 o 
   4   3  16        0.59        1.14      1.39 o 
   5   3  16        3.62        3.92      1.73 o 
   6   3  16        1.91        3.50      1.40 o 
   7   3  16        6.67        6.80      1.36 o 
 -11   4  16        0.04        2.48      2.20 o 
 -10   4  16        7.22        4.20      2.01 o 
  -9   4  16        5.31       10.06      2.28 o 
  -8   4  16        2.87        1.30      1.87 o 
  -7   4  16        0.51       -0.01      1.76 o 
  -6   4  16        0.33        0.15      1.93 o 
  -5   4  16        0.30        1.38      1.71 o 
  -4   4  16        1.55        1.29      1.71 o 
  -3   4  16        2.84        4.00      1.44 o 
  -2   4  16        0.40       -0.11      0.80 o 
  -1   4  16        0.17        0.58      1.25 o 
   0   4  16        6.97        6.30      1.58 o 
   1   4  16        2.84        1.32      1.28 o 
   2   4  16        0.25        0.75      1.43 o 
   3   4  16       13.01       10.83      5.33 o 
   4   4  16       47.09       46.84      6.24 o 
   5   4  16       59.22       55.59      6.07 o 
  -8   5  16        0.41        2.32      1.97 o 
  -7   5  16        9.13       10.87      2.26 o 
  -6   5  16       12.74       12.99      2.41 o 
  -5   5  16        0.21       -0.50      1.47 o 
  -4   5  16       13.02        9.26      1.79 o 
  -3   5  16        7.92        7.40      2.13 o 
  -2   5  16        0.65       -0.93      1.56 o 
  -1   5  16        3.18        0.38      1.76 o 
   0   5  16        1.74        2.44      1.37 o 
   1   5  16        1.34        1.61      1.57 o 
   2   5  16        6.87        7.19      3.33 o 
   3   5  16        3.27        1.17      2.27 o 
 -11   1  17        2.13        3.28      1.86 o 
 -10   1  17        2.13        1.85      1.76 o 
  -9   1  17        4.10        3.46      1.81 o 
  -8   1  17       15.85       17.08      2.47 o 
  -7   1  17       10.10        9.82      2.18 o 
  -6   1  17        0.82        4.38      1.91 o 
  -5   1  17        4.08        3.86      2.80 o 
  -4   1  17        0.10       -0.69      1.66 o 
  -3   1  17        0.12        1.09      1.78 o 
  -2   1  17        0.51       -1.62      1.58 o 
  -1   1  17        1.38        1.56      1.82 o 
   0   1  17        2.20        5.15      1.52 o 
   1   1  17        0.03       -0.45      1.27 o 
   2   1  17        5.65        5.85      1.42 o 
   3   1  17        0.00       -0.29      1.11 o 
   4   1  17       17.03       11.79      1.78 o 
   5   1  17       10.64        7.67      1.57 o 
 -10   2  17        6.75        3.38      1.51 o 
  -9   2  17       21.16       24.09      2.68 o 
  -8   2  17       12.65       10.44      2.26 o 
  -7   2  17        8.15        5.47      2.00 o 
  -6   2  17       29.89       26.94      2.85 o 
  -5   2  17        5.11        3.80      1.90 o 
  -4   2  17        2.99        2.65      2.31 o 
  -3   2  17        0.10       -2.22      1.62 o 
  -2   2  17       31.88       31.49      3.14 o 
  -1   2  17       28.24       26.11      2.58 o 
   0   2  17        0.51       -0.06      1.31 o 
   1   2  17        0.03        1.78      1.40 o 
   2   2  17        0.83        1.73      1.01 o 
   3   2  17        0.32       -0.86      1.08 o 
   4   2  17        0.11        0.74      1.70 o 
   5   2  17        8.31        8.07      1.59 o 
  -9   3  17        5.20        4.84      2.53 o 
  -8   3  17        2.53        5.50      2.09 o 
  -7   3  17        1.92        1.96      1.84 o 
  -6   3  17        0.00        1.04      1.08 o 
  -5   3  17        5.73        4.40      1.97 o 
  -4   3  17        1.71       -0.06      2.45 o 
  -3   3  17       11.95       14.36      2.31 o 
  -2   3  17        8.65        7.33      1.71 o 
  -1   3  17        0.07        0.44      1.28 o 
   0   3  17        5.21        5.95      1.54 o 
   1   3  17        0.44       -0.88      1.17 o 
   2   3  17        1.49        1.05      1.17 o 
   3   3  17        0.06       -0.95      1.82 o 
   4   3  17        4.00        5.45      1.71 o 
  -7   4  17        1.35        2.99      1.88 o 
  -6   4  17        0.15        2.16      1.89 o 
  -5   4  17        0.68        1.12      1.82 o 
  -4   4  17       14.62       15.78      2.55 o 
  -3   4  17        5.52       10.93      2.27 o 
  -2   4  17        1.57        1.63      1.41 o 
  -1   4  17        7.68        6.05      1.67 o 
   0   4  17        0.07       -0.46      1.56 o 
   1   4  17        6.71        4.04      1.91 o 
  -7   0  18        3.02        2.50      2.54 o 
  -6   0  18        0.35        0.38      2.44 o 
  -5   0  18        0.38        1.31      2.50 o 
  -4   0  18        1.91        2.88      2.87 o 
  -3   0  18        5.30        6.14      2.91 o 
  -2   0  18        9.12        7.52      3.01 o 
  -1   0  18       21.43       23.25      3.98 o 
   0   0  18        4.39        4.76      1.88 o 
   1   0  18        3.91        3.34      2.46 o 
   2   0  18        0.00       -0.63      1.73 o 
  -7   1  18        0.19       -1.11      1.56 o 
  -6   1  18        1.56        0.98      1.80 o 
  -5   1  18        3.39        2.44      2.52 o 
  -4   1  18       13.32       13.50      2.51 o 
  -3   1  18       14.52       17.13      2.65 o 
  -2   1  18        0.86        1.63      1.82 o 
  -1   1  18        4.40        3.39      1.95 o 
   0   1  18        0.08        0.09      1.36 o 
   1   1  18        1.22       -0.53      1.16 o 
  -5   2  18        0.00       -0.47      1.54 o 
  -4   2  18        7.66        5.90      2.18 o 
  -3   2  18       41.16       40.76      3.67 o 
  -2   2  18       16.75       14.73      2.71 o 
  -1   2  18        1.15        1.59      1.78 o 
   0   2  18        0.43        0.14      1.65 o 
                                                 
